# Supplementary material for: Adverse Effects of Angiotensin-Converting Enzyme Inhibitors in Humans: A Systematic Review and Meta-Analysis of 378 Randomized Controlled Trials
Source: Int J Environ Res Public Health. 2022 Jul 8;19(14):8373. doi: 10.3390/ijerph19148373 (PMC9324875; doi:10.3390/ijerph19148373)
Supplement: Supplementary file 1 [file ijerph-19-08373-s001.zip]

Archive with 6 entries (6 files):
- Figure S1.pdf
- Figure S2.tiff
- Table S1.pdf
- Table S2.xlsx
- Table S3.pdf
- Table S4.pdf
