# Supplementary material for: Adverse Effects of Angiotensin-Converting Enzyme Inhibitors in Humans: A Systematic Review and Meta-Analysis of 378 Randomized Controlled Trials
Source: Int J Environ Res Public Health. 2022 Jul 8;19(14):8373. doi: 10.3390/ijerph19148373 (PMC9324875; doi:10.3390/ijerph19148373)
Supplement: Supplementary file 1 [file ijerph-19-08373-s001.zip › Table S2.xlsx]

## Sheet: Quanlitative analysis
NO	ACEi	Confirmatory approach				Exploratory approach
						Cardiovascular problems										Gastrointestinal problems								Integumentary problems					Neuropsychiatry problems						Respiratory problems			Renal problems & electrolyte imbalance					Miscellaneous
		Dry cough	Hypotension or orthostatic hypotension or postural hypotension	Hyperkalemia	Angioedema	Cardiac arrhythmia	Chest pain	Congestive heart failure	Flushing	Hypertension	Myocardial infarction	Palpitation or Tachycardia	Reinfarction	Revascularization	Worsening heart failure	Abdominal pain	Constipation	Diarrhea	Flatulence	Gastroenteritis	Indigestion	Nausea-Vomiting	Nonspecific gastrointestinal symptom	Allergy	Cramp	Joint and muscle pain	Skin infection	Rash	Anxiety	Dizziness	Headache	Sleep disturbance	Stroke	Syncope	Dyspnea	Respiratory Infection	Respiratory problems	Edema	Hypokalemia	Proteinuria	Renal impairment	Urination	Cancer	Erectile dysfunction or impotence	Fatigue	Flu-Symptoms	Inflammation	Malaise	Neutropenia
Agostoni (1993)	Captopril
Ahimastos (2007)	Perindopril
Ahimastos (2013)	Ramipril	←→																												←→
Ahimastos (2014)	Ramipril
Ajayi (1989)	Enalapril
Allemann (1992)	Fosinopril
Ambrosioni (1995)	Zofenopril		←→					↓			←→
Anderson (1991)	Fosinopril	←→																					←→					←→		←→	←→
Anderson (1994)	Enalapril and Peridopril
Annane (1996)	Enalapril
Arashi (2020)	Ramipril	←→	←→	←→				←→						←→										←→
Avtar (1999)	Captopril																														←→
Babu-Narayan (2012)	Ramipril
Baker (1988)	Captopril																								←→					←→
Barr (1997)	Enalapril		←→
Beckett (2008)	Perindopril
Beckingham (1995)	Enalapril			←→																																					←→
Bedogna (1990)	Benazepril		←→																																					←→
Beller (1995)	Lisinopril		↑	←→											←→															↑
Bellissant (1994)	Lisinopril																														←→														←→
Benedict (1995)	Enalapril										←→
Berg (1995)	Lisinopril											←→																←→		←→
Bergstrand (1985)	Enalapril		←→																		←→									←→
Bertrand (2015)	Perindopril						←→	←→			←→			←→
Bicknell (2016)	Perindopril	←→																																		←→	←→
Black (1997)	Lisinopril	←→																←→								←→				←→	←→					←→									←→
Böhlen (1996)	Perindopril
Bohm (2005)	Ramipril	←→
Bohm (2010)	Ramipril	←→	←→					←→			←→																						←→
Bojestig (2001)	Ramipril	←→																								←→																			←→
Bonnemeier (2007a)	Enalapril		←→
Bonnemeier (2007b)	Enalapril
Borghi (1993)	Zofenopril
Borghi (1997)	Fosinopril	←→		←→																								←→
Borghi (1998)	Fosinopril	←→		←→
Borghi (2007)	Zofenopril		←→					←→		←→					←→								←→														←→
Bosh (2006)	Ramipril	←→			←→																																	←→
Brown (1990)	Perindopril																←→													←→
Brown (1995)	Fosinopril		←→								←→				←→																				↓			←→							↓
Brugts (2014)	Perindopril	←→
Bruijn (1994)	Trandolapril		←→																			←→									←→	←→
Bull (2015)	Ramipril	←→																																															←→
Burggraaf (1998)	Captopril
Burris (1991)	Ramipril						←→																								←→							←→
Bussmann (1987)	Captopril																																							←→
Caletti (2011)	Enalapril															←→		←→													←→					←→				←→
Campbell (1985)	Captopril
Capek (1994)	Captopril	←→
CAPTOPRIL MULTICENTER RESEARCH GROUP (1983)	Captopril		←→																									←→													←→				←→
Cardillo (1994)	Benazepril
Carlsen (1989)	Cilazapril	←→					←→	←→				←→																		←→	←→
Carp (1994)	Enalapril
Carré (1992)	Captopril
Challenor (1991)	Enalapril																													←→
Chalmers (1987)	Lisinopril		←→									←→				←→						←→			←→					←→				←→							←→
Chatellier (1987)	Enalapril		←→									←→													←→						←→	←→										←→		←→
Chen (2002)	Lisinopril
Cheung (1999)	Fosinopril	←→					←→					←→				←→		←→										←→		←→	←→						←→									←→
Cheung and Lau (1999)	Fosinopril	←→					←→					←→				←→		←→										←→		←→	←→						←→									←→
Chinese Cardiac Study (CCS-1) (1995)	Captopril		↑					←→																																←→
Chrysant (1985)	Enalapril		←→
Chrysant (1993)	Perindopril	←→	←→																											←→	←→														←→
Chrysant (1996)	Benazepril		←→																											←→	←→			←→					←→						←→
Chrysant (1997)	Perindopril	←→																												←→	←→					←→									←→
Chrysant (2000)	Enalapril
Circo (1995)	Delapril	←→																				←→									←→
Cleland (1985)	Enalapril	←→	←→																									←→								←→		←→		←→
Cleland (1991)	Captopril
Cleland (1999)	Perindopril	←→	←→																																			←→			←→
Cockerham (2017)	Lisinopril	←→
Colfer (1992)	Benazepril	←→					←→					←→																		←→						←→
CONSENSUS Trial Study Group (1987)	Enalapril		←→																																				←→
Coppo (2007)	Benazepril	←→
Corbalán (1990)	Captopril		←→																				←→																						←→
Cordonnier (1999)	Perindopril
Costagliola (1995)	Captopril						←→		←→			←→													←→					←→	←→	←→
Crepaldi (1998)	Lisinopril			←→
Dahlof (2005)	Enalapril
Dalsgaard (2014)	Trandolapril																																←→
Darasz (1995)	Captopril							←→					←→
DeQuattro (1997)	Trandolapril	←→															←→													←→	←→					←→
DeQuattro and Lee (1997)	Trandolapril																←→																				←→
Di Marco (2010)	Enalapril
Dickstein (1991a)	Enalapril
Dickstein (1991b)	Enalapril
Dicpinigaitis and Dobkin (1996)	Lisinopril	←→																					←→							←→
Dössegger (1993)	Cilazapril	←→	←→								←→				←→							←→								←→					←→			↑							←→
Drayer and Weber (1983)	Captopril			←→																								←→			←→													←→
Duboc (2005)	Perindopril
Duboc (2007a)	Perindopril
Duboc (2007b)	Perindopril
Dyker (1997)	Perindopril
Ekholm (2002)	Ramipril
Erhardt (1995)	Fosinopril	←→	←→					←→							↓															←→					←→										←→
Evans (1987)	Enalapril
Eveson (2007)	Lisinopril									←→													←→														←→
Fagard (2001)	Enalapril	←→	←→
Faxon (1995)	Cilazapril							←→			←→			←→
Ferrari (2006)	Perindopril										↓			←→																			↓
Flather (1994)	Captopril		↑					←→			←→		←→															←→			←→										←→								←→
Ford (1993)	Fosinopril																												←→		←→
Forette (1987)	Enalapril		←→																			←→						←→																	←→
Foucan (1998)	Captopril	←→																								←→														←→
Fox (2003)	Perindopril	←→	←→							←→																															←→
Franciosa (1985)	Enalapril		←→				←→																					←→		←→					←→									←→
Frcka and Lader (1988)	Enalapril																					←→			←→					←→	←→
French (1999)	Captopril										↑		←→
Fuller (1987)	Enalapril				←→																							←→
Galcera-Tomas (1993)	Captopril		←→
Gall (1992)	Captopril	←→																												←→	←→													←→
Gansevoort (1994)	Enalapril
Gerritsen (1998)	Enalapril										←→
Gianni (2007)	Ramipril	←→	←→	←→	←→					←→				↓																←→											←→
Gilbert (1993)	Lisinopril
Gleerup (1996)	Spirapril
Gliddon (2007)	Quinapril	←→	←→		←→					←→	←→					←→							←→								←→												←→		←→
Gomez (1989)	Lisinopril			←→												←→						←→
González-Fernández (1993)	Enalapril							↓
Gordon (1997)	Enalapril
Gøtzsche (1992)	Captopril												←→
Gradman (1995)	Enalapril	←→																←→				←→									←→					←→									←→
Gross (2020)	Ramipril	←→		←→												←→																					←→				←→				←→
Guazzi (1999)	Enalapril	←→	←→
Guglin (2019)	Lisinopril	↑	↑																											↑	↑														↑
Guillevin (1981)	Captopril																											←→
Güntzel (1991)	Cilazapril	←→																																														←→
Gupta (1990)	Quinapril
Hampton (1998)	Trandolapril
Hatazawa (2004)	Perindopril
Heart Outcomes Prevention Evaluation (HOPE) Study Investigators (2000)	Ramipril	←→	←→		←→			←→		←→																				←→										←→
Henderson (1994)	Captopril
Hernández (2000)	Lisinopril
Herrlin (1990)	Enalapril		←→
Heuvel (1997)	Captopril										←→
Holdaway (1994)	Fosinopril	←→																			←→
Holwerda (1996)	Enalapril	←→																												←→	←→
Hommel (1986)	Captopril																											←→			←→													←→	←→				←→
Homuth (1993)	Ramipril										←→											←→		←→						←→	←→
Hong (2018)	Captopril				←→							←→						←→				←→						←→			←→									←→
Hou (2006)	Benazepril	←→	←→	←→				←→			←→																						←→								←→
Hoy (2019)	Perindopril									←→	←→
Hryniewicz (2005)	Ramipril
Hsu (2009)	Enalapril		←→		←→																			←→				←→													←→								←→
Hsu (2010)	Enalapril
Hutcheon (2002)	Perindopril	←→																					←→							←→
ISIS-4 (Fourth International Study of Infarct Survival) Collaborative Group (1995)	Captopril		↑								←→		←→																	↑	↓		←→								↑
Janbabai (2017)	Enalapril
Janini (1988)	Enalapril
Javannnard (2011)	Enalapril	←→
Jerums (2001)	Perindopril
Jirasirirojanakorn (1998)	Captopril	←→
Jones-Burton (2010)	Enalapril			←→														←→					←→
Jose (2006)	Captopril		←→					←→			←→																			←→			←→
Joy (1987)	Lisinopril		←→					←→			←→				←→															←→
Kaski (1994)	Enalapril
Katayama (2002)	Captopril and Imidapril
Katz (1991)	Enalapril																													←→
Katz (1991)	Captopril
Kaufman (1993)	Enalapril	←→																										←→
Kim (2015)	Enalapril
Kitzman (2010)	Enalapril	←→	←→				←→																←→			←→																			←→
Kjekshus and Swedberg (1988)	Enalapril	←→	↑	↑							←→				↓							←→						←→		↑									↓
Kjekshus and Swedberg (1989)	Enalapril	←→	↓	↑			←→				←→				↓													←→		←→				←→					↓	←→
Klapholz (2001)	Omapatrilat		←→
Kleber (1992)	Captopril	←→	←→							←→		←→
Kloke (1990)	Cilazapril	←→
Kondowe (1987)	Captopril
Konstam (1992)	Enalapril										←→	←→			←→
Konstam (1993)	Enalapril
Kontopoulos (1999)	Quinapril										←→
Koskinen (1988)	Quinapril
Kouatli (1997)	Enalapril	←→					←→											←→				←→						←→		←→	←→	←→		←→			←→
Krysiak and Okopien (2008)	Enalapril and Perindopril	←→	←→
Krysiak and Okopien (2011)	Enalapril and Perindopril	←→	←→
Küppers (1997)	Enalapril
Kuschnir (1996)	Benazepril	←→							←→																					←→	←→							←→
Kvetny (2001)	Perindopril	←→
Labinjoh (2001)	Quinapril								←→																													←→
Lang (1995)	Lisinopril																																								←→
Laurent (2015)	Perindopril	←→	←→	←→	←→				←→																						←→							←→
Leary (1985)	Captopril
Lechat (1993)	Perindopril	←→																←→				←→			←→					←→	←→	←→													←→
Lee (1999)	Lisinopril		←→																												←→
Lees and Reid (1987)	Perindopril																													←→	←→													←→
Leonetti (1991)	Captopril
Lerch (1999)	Temocarpril	←→										←→										←→								←→	←→														←→
Levine and Applegate (1997)	Trandolapril	←→															←→								←→			←→		←→	←→														←→
Lewis (1988)	Lisinopril		←→					←→		←→		←→										←→			←→					↑	↑			←→	←→		←→				←→							←→
Lewis (1993)	Captopril																																←→
Lewis (1996)	Enalapril
Liao (2003)	Omapatrilat								←→			←→																←→			←→														←→
Lonn (2001)	Ramipril	←→
Lonn (2002)	Ramipril							←→			←→			←→	↓																		↓
Lonn (2009)	Ramipril	←→									←→			←→	←→																		←→												←→
Lough (1998)	Quinapril		←→
Luca (1993)	Benazepril
Luksch (2006)	Enalapril
MacDonald (1990)	Zabicipril		←→
MacFadyen (1997)	Perindopril
MacFadyen and Struthers (1997)	Lisinopril
Maclean (1989)	Quinapril	←→	←→				←→									←→		←→				←→	←→			←→				←→	←→	←→													←→
MacMahon (2000)	Ramipril										←→																						←→
Malik (1998)	Trandolapril
Mancia (1992)	Trandolapril								←→														←→					←→			←→
Mancia (2014)	Enalapril	←→	←→								←→	←→																		←→	←→		←→					←→
Mandelbrot (2015)	Ramipril	←→		←→	←→					←→																										←→							←→
Marketou (2008)	Perindopril
Marney (2010)	Enalapril
Marre (2004)	Ramipril	←→						←→		←→								←→													←→
Martinuzzi (2008)	Ramipril	←→
Maschio (1996)	Benazepril	←→		←→							←→																														←→		←→
Mathur (2020)	Enalapril		←→	←→		←→																	←→														←→				←→								←→
Matsumoto (2006)	Imidapril	←→		←→
Mauer (2009)	Enalapril	←→		←→
Mazayev (1998)	Lisinopril							←→																						←→	←→
Mbah (2012)	Lisinopril	←→					↑									←→	←→	←→					←→			↑				↑	←→																	←→
McNabb (1986)	Enalapril																													←→	←→
Mersey (1993)	Captopril	←→	←→				←→					←→						←→				←→			←→	←→		←→		←→	←→			←→				←→				←→		←→	←→
Messerli (1998)	Trandolapril	←→					←→									←→	←→	←→				←→			←→	←→		←→		←→	←→					←→		←→							←→
Metelitsa (1992)	Captopril																													←→	←→
Miller (1994)	Quinapril	←→	←→																			←→									←→
Mitrovic (1996)	Quinapril						←→					←→						←→																													←→
Morgan (1995)	Enalapril and Perindopril
Moser (1991)	Benazepril											←→										←→				←→					←→					←→
Moser and Lunn (1982)	Captopril																											←→		←→				←→						←→
Moyses and Higgins (1992)	Lisinopril	←→	←→				←→	←→				←→				←→		←→				←→						←→		←→	←→			←→	←→	←→		←→			←→				←→			←→
Muiesan (1993)	Benazapril											←→																			←→
Mullen (1998)	Enalapril	←→																												←→	←→
Mulligan (1988)	Enalapril			←→		←→																←→								←→									←→
Nabel (1991)	Captopril		←→								←→	←→
Naeije (1993)	Zabicipril																						←→								←→
Nagamia (2007)	Quinapril	←→		←→	←→
Nalbantgil (1998)	Cilazapril
Naranjo (1991)	Enalapril		←→																				←→
Nazir (2005)	Perindopril
Neaton (1993)	Enalapril
Nicholls (1984)	Enalapril
Nicolas (2012)	Enalapril																←→	←→	←→			←→								←→	←→			←→											←→
Northridge (1993)	Quinapril	←→	←→			←→		←→								←→		←→				←→						←→		←→						←→									←→
Northridge (1999)	Captopril	←→	←→								←→												←→		←→			←→		←→	←→														←→
O'Hare (2000)	Ramipril									←→																														←→
O'Neill (1992)	Captopril
Olajide and Lader (1985)	Enalapril																					←→								←→
Oldroyd (1991)	Captopril	←→	←→				←→						←→																	←→					←→										←→
Oosterga (2001)	Quinapril	←→	↑					←→			←→			←→																←→
Oparil (1999)	Enalapril	←→					←→																								←→				←→	←→	←→
Ordaz-Medina (2010)	Enalapril			←→
Ormesher (2020)	Enalapril	←→																										←→
Oshima (1997)	Imidapril
Parati (2014)	Perindopril	←→	←→	←→					←→
Pasquale (1993)	Captopril
Paster (1998)	Lisinopril	←→					←→			←→		←→											←→							←→	←→						←→											←→
Patat (1989)	Trandolapril																														←→
Patel (1996)	Ramipril and Enalapril
Pauly (2011)	Quinapril
Pepine (2003)	Quinapril	←→			←→		←→				←→																	←→													←→
Perez-Vasquez (2020)	Enalapril	←→
Persson and Stimpel (1996)	Moexipril		←→								←→																																←→
Petrie (2000)	Trandolapril		←→																						←→
Pfeffer (1988)	Captopril
Pfeffer (1992)	Captopril	↑																←→												←→
Pitt (2001)	Quinapril	←→
Pittrow (1997)	Spirapril	←→							←→																					←→	←→														←→
Pituskin (2017)	Perindopril		←→																											←→											←→
Pool (1997)	Fosinopril	←→																								←→				←→	←→					←→									←→
Pool (2001)	Benazepril	←→																←→								←→					←→					←→	←→	←→							←→
Pouleur (1992)	Enalapril	↑	↑	↑	←→																									↑
Pouleur (1993)	Enalapril							←→			←→				←→
Prichard (2002)	Enalapril																	←→		←→		←→				←→				←→	←→						←→
Prisant (1998)	Enalapril	←→																←→				←→								←→	←→				←→			←→						←→	←→
Prisant (1999)	Enalapril	←→																												←→	←→				←→			←→						←→	←→
PROGRESS Collaborative Group (2001)	Perindopril	←→	←→		←→																									←→
Puig (2007)	Enalapril								←→	←→																				←→	←→														←→
Rahman (2007)	Ramipril	←→
Rahman (2010)	Ramipril	←→
Rake (2001)	Enalapril	←→																														←→
Ratnasabapathy (2003)	Perindopril	←→			←→
Ravid (1993)	Enalapril	←→
Ravid (1998)	Enalapril	←→		←→																				←→																									←→
Ray-Chaudhuri (1993)	Captopril																																	←→
Reisin (1997)	Lisinopril	←→					←→			←→																					←→								←→
Richer (1987)	Perindopril								←→																						←→	←→													←→
Riegger (1990)	Quinapril	←→																				←→								←→
Riegger (1991)	Quinapril	←→																				←→								←→
Rodrigues (2008)	Captopril		←→							↓
Rodriguez-Granillo (2007)	Perindopril							←→																									←→
Rosenbaek (2018)	Enalapril																						←→											←→
Rouleau (2008)	Quinapril	↑	↑							↓																								←→							←→
Rubin (1984)	Captopril																													←→
Ruggenenti (2004)	Trandolapril	←→
Ruggenenti (2011)	Delapril																																										←→
Ruilope (2004)	Trandolapril	←→															←→						←→							←→	←→						←→
Rustin (1987)	Captopril
Rutledge (1988)	Enalapril																←→									←→		←→			←→
Saito (1990)	Captopril
Sampaio (2005)	Enalapril	←→																												←→																		←→
Sassano (1987)	Enalapril																						←→
Saul (2013)	Lisinopril																																												←→
Schill (1994)	Captopril	←→
Schmidt (1992)	Cilazapril						←→															←→								←→	←→														←→
Schneider (1999)	Quinapril
Schrader (2001)	Lisinopril	←→																												←→															←→
Seneviratne (1994)	Captopril
Shahin (2013)	Ramipril	←→		←→																										←→	←→										←→
Sharifipour (2016)	Enalapril
Sharpe (1984)	Enalapril		←→	←→																								←→													←→
Shaw (2014)	Lisinopril		←→																																	←→
Sigurdsson (1994)	Ramipril
Silber (2004)	Enalapril		↑				←→					←→														←→		←→	←→	↑	←→								←→	←→			←→	←→	↑				←→
Simon (1989)	Enalapril										←→
Soejima (1996)	Enalapril		←→							←→
Sonbolestan (2013)	Enalapril	←→
Speel (2005)	Quinapril	←→																				←→	←→			←→					←→		←→
Squire (1994)	Quinapril		←→
Steinman (1993)	Captopril											←→
Stephan (1996)	Ramipril
Stimpel (1996)	Moexipril																													←→	←→															←→
Strozzi (1987)	Captopril
Sudoh (1993)	Lisinopril																					←→
Sullivan (1979)	Captopril
Sullivan (1988)	Fosinopril
Sumukadas (2007)	Perindopril	←→																					←→											←→
Sumukadas (2018)	Perindopril	←→																												←→			←→
Swedberg (1990)	Enalapril							↓
Taddei (1995)	Idrapril
Taylor (1990)	Quinapril						←→									←→		←→				←→				←→				←→	←→				←→										←→
Teo (2000)	Enalapril										←→			←→																			←→										←→
The Acute Infarction Ramipril Efficacy (AIRE) Study Investigators (1993)	Ramipril																																↓
The EUCLID study group (1997)	Lisinopril	←→
The GISEN Group (Gruppo Italiano di Studi Epidemiologici in Nefrologia) (1997)	Ramipril			←→						←→	←→																											←→			←→		←→
The Treatment of Mild Hypertension Research Group (1991)	Enalapril	←→					←→					←→				←→	←→	←→				←→	←→		←→	←→		←→		←→	←→	←→			←→										←→
The Veratran Study Group (1997)	Trandolapril																←→														←→
Thind (1985)	Enalapril and Captopril		←→								←→																	←→		←→										←→	←→
Thürig (1995)	Lisinopril	←→	←→																											←→	←→														←→
Tohmo (1993)	Enalapril
Tong (2006)	Fosinopril	←→		←→																								←→												←→			←→
Toto (1996)	Ramipril	←→	←→
Trevisan and Tiengo (1995)	Ramipril	←→									←→												←→														←→						←→
Tsang (2006)	Quinapril
Tuininga (2000)	Perindopril
Turner (2006)	Perindopril
Tzourio (2003)	Perindopril	←→	←→					←→
van Kooij (2006)	Lisinopril	←→																												←→	←→														←→
Veldhuisen (1998)	Imidapril	←→			←→	←→		↓
Verrico (2016)	Perindopril																						←→								←→
Veterans Administration Co-Operative Study Group on Antihypertensive Agents (1982)	Captopril		←→																			←→						←→		←→	←→									←→				←→	←→
Veterans Administration Cooperative Study Group on Antihypertensive Agents (1984)	Captopril		←→															←→				←→						←→		←→	←→									←→				←→	←→
Viberti (1994)	Captopril																											←→												←→
Vlasses (1982)	Captopril																											←→												←→				←→					←→
Vongterapak (1998)	Ramipril
Waeber (1999)	Enalapril	←→							←→																					←→	←→					←→		←→							←→
Walter (2002)	Enalapril
Walters (2001)	Perindopril
Walters (2004)	Perindopril
Wang (2012)	Captopril										←→
Wang (2016)	Perindopril	↑																				←→
Webster (1985a)	Enalapril											←→			←→
Webster (1985b)	Enalapril														←→																									←→
Weinberger (1983)	Captopril																					←→						←→		←→	←→																	←→
Weir and Saunders (1998)	Trandolapril	←→																													←→					←→	←→	←→							←→
West (1991)	Benazapril
White (1988)	Cilazapril
White (1995)	Moexipril	←→							←→									←→													←→
White (2002)	Enalapril	←→															←→													←→	←→					←→
Wiegmann (1992)	Captopril
Wilkins (1983)	Enalapril
Willenheimer (2001)	Ramipril
Willoughby (2012)	Ramipril	←→																												←→
Winer (1990)	Enalapril
Wyld (1994)	Idrapril											←→
Yu (2006)	Ramipril	↑								←→	←→
Yusuf (1991)	Enalapril	↑			←→																									↑													←→
Yusuf (1992)	Enalapril	↑			←→																									↑													←→
Yusuf (2000)	Ramipril	←→	←→					↓		←→	↓			↓	↓															←→			↓
Zamboulis (1996)	Fosinopril
Zannad (2006)	Fosinopril		←→																				←→
Zee (1998)	Lisinopril	←→
Zeng (1998)	Enalapril																					←→									←→			←→
Zi (2003)	Quinapril	←→	←→	←→											←→													←→		←→	←→
[truncated: 3 more columns]

## Sheet: Quanlitative edit_3 alpha base
NO	Study	ACEi	Confirmatory approach				Exploratory approach
							Cardiovascular problems										Gastrointestinal problems								Integumentary problems					Neuropsychiatry problems						Respiratory problems			Renal problems & electrolyte imbalance					Miscellaneous
			Dry cough	Hypotension or orthostatic hypotension or postural hypotension	Hyperkalemia	Angioedema	Cardiac arrhythmia	Chest pain	Congestive heart failure	Flushing	Hypertension	Myocardial infarction	Palpitation or Tachycardia	Reinfarction	Revascularization	Worsening heart failure	Abdominal pain	Constipation	Diarrhea	Flatulence	Gastroenteritis	Indigestion	Nausea-Vomiting	Nonspecific gastrointestinal symptom	Allergy	Cramp	Joint and muscle pain	Skin infection	Rash	Anxiety	Dizziness	Headache	Sleep disturbance	Stroke	Syncope	Dyspnea	Respiratory Infection	Respiratory problems	Edema	Hypokalemia	Proteinuria	Renal impairment	Urination	Cancer	Erectile dysfunction or impotence	Fatigue	Flu-Symptoms	Inflammation	Malaise
Agostoni (1993)	3817	Captopril
Ahimastos (2007)	2077	Perindopril
Ahimastos (2013)	2119	Ramipril	←→																												←→
Ahimastos (2014)	4234	Ramipril
Ajayi (1989)	2841	Enalapril
Allemann (1992)	3408	Fosinopril
Ambrosioni (1995)	2160	Zofenopril		←→					↓			←→
Anderson (1991)	3991	Fosinopril	←→																					←→					←→		←→	←→
Anderson (1994)	2201	Enalapril and Peridopril
Annane (1996)	4197	Enalapril
Arashi (2020)	5449	Ramipril	←→	←→	←→				←→						←→										←→
Avtar (1999)	4917	Captopril																														←→
Babu-Narayan (2012)	4497	Ramipril
Baker (1988)	5020	Captopril																								←→					←→
Barr (1997)	2862	Enalapril		←→
Beckett (2008)	5206	Perindopril
Beckingham (1995)	4525	Enalapril			←→																																					←→
Bedogna (1990)	2230	Benazepril		←→																																					←→
Beller (1995)	3577	Lisinopril		↑	←→											←→															↑
Bellissant (1994)	3948	Lisinopril																														←→														←→
Benedict (1995)	2038	Enalapril										←→
Berg (1995)	2499	Lisinopril											←→																←→		←→
Bergstrand (1985)	2196	Enalapril		←→																		←→									←→
Bertrand (2015)	4054	Perindopril						←→	←→			←→			←→
Bicknell (2016)	2971	Perindopril	←→																																		←→	←→
Black (1997)	5341	Lisinopril	←→																←→								←→				←→	←→					←→									←→
Böhlen (1996)	3789	Perindopril
Bohm (2005)	2889	Ramipril	←→
Bohm (2010)	2918	Ramipril	←→	←→					←→			←→																						←→
Bojestig (2001)	4622	Ramipril	←→																								←→																			←→
Bonnemeier (2007a)	2485	Enalapril		←→
Bonnemeier (2007b)	3688	Enalapril
Borghi (1993)	2989	Zofenopril
Borghi (1997)	4219	Fosinopril	←→		←→																								←→
Borghi (1998)	4907	Fosinopril	←→		←→
Borghi (2007)	2670	Zofenopril		←→					←→		←→					←→								←→														←→
Bosh (2006)	2115	Ramipril	←→			←→																																	←→
Brown (1990)	2069	Perindopril																←→													←→
Brown (1995)	2464	Fosinopril		←→								←→				←→																				↓			←→							↓
Brugts (2014)	3279	Perindopril	←→
Bruijn (1994)	2745	Trandolapril		←→																			←→									←→	←→
Bull (2015)	4386	Ramipril	←→
Burggraaf (1998)	3353	Captopril
Burris (1991)	2105	Ramipril						←→																								←→							←→
Bussmann (1987)	3668	Captopril																																							←→
Caletti (2011)	1953	Enalapril															←→		←→													←→					←→				←→
Campbell (1985)	2990	Captopril
Capek (1994)	2374	Captopril	←→
CAPTOPRIL MULTICENTER RESEARCH GROUP (1983)	4190	Captopril		←→																									←→													←→				←→
Cardillo (1994)	2315	Benazepril
Carlsen (1989)	2694	Cilazapril	←→					←→	←→				←→																		←→	←→
Carp (1994)	2878	Enalapril
Carré (1992)	2356	Captopril
Challenor (1991)	5030	Enalapril																													←→
Chalmers (1987)	4189	Lisinopril		←→									←→				←→						←→			←→					←→				←→							←→
Chatellier (1987)	2679	Enalapril		←→									←→													←→						←→	←→										←→		←→
Chen (2002)	3597	Lisinopril
Cheung (1999)	4493	Fosinopril	←→					←→					←→				←→		←→										←→		←→	←→						←→									←→
Cheung and Lau (1999)	3074	Fosinopril	←→					←→					←→				←→		←→										←→		←→	←→						←→									←→
Chinese Cardiac Study (CCS-1) (1995)	4015	Captopril		↑					←→																																←→
Chrysant (1985)	3145	Enalapril		←→
Chrysant (1993)	4064	Perindopril	←→	←→																											←→	←→														←→
Chrysant (1996)	2313	Benazepril		←→																											←→	←→			←→					←→						←→
Chrysant (1997)	4090	Perindopril	←→																												←→	←→					←→									←→
Chrysant (2000)	2490	Enalapril
Circo (1995)	3856	Delapril	←→																				←→									←→
Cleland (1985)	2432	Enalapril	←→	←→																									←→								←→		←→		←→
Cleland (1991)	1933	Captopril
Cleland (1999)	4066	Perindopril	←→	←→																																			←→			←→
Cockerham (2017)	4509	Lisinopril	←→
Colfer (1992)	2550	Benazepril	←→					←→					←→																		←→						←→
CONSENSUS Trial Study Group (1987)	2443	Enalapril		←→																																				←→
Coppo (2007)	3215	Benazepril	←→
Corbalán (1990)	2375	Captopril		←→																				←→																						←→
Cordonnier (1999)	2998	Perindopril
Costagliola (1995)	2061	Captopril						←→		←→			←→													←→					←→	←→	←→
Crepaldi (1998)	2497	Lisinopril			←→
Dahlof (2005)	3025	Enalapril
Dalsgaard (2014)	4922	Trandolapril																																←→
Darasz (1995)	3530	Captopril							←→					←→
DeQuattro (1997)	2759	Trandolapril	←→															←→													←→	←→					←→
DeQuattro and Lee (1997)	3056	Trandolapril																←→																				←→
Di Marco (2010)	1973	Enalapril
Dickstein (1991a)	2037	Enalapril
Dickstein (1991b)	2511	Enalapril
Dicpinigaitis and Dobkin (1996)	1847	Lisinopril	←→																					←→							←→
Dössegger (1993)	3320	Cilazapril	←→	←→								←→				←→							←→								←→					←→			↑							←→
Drayer and Weber (1983)	3831	Captopril			←→																								←→			←→													←→
Duboc (2005)	2081	Perindopril
Duboc (2007a)	4072	Perindopril
Duboc (2007b)	4073	Perindopril
Dyker (1997)	4077	Perindopril
Ekholm (2002)	3598	Ramipril
Erhardt (1995)	3071	Fosinopril	←→	←→					←→							↓															←→					←→										←→
Evans (1987)	2021	Enalapril
Eveson (2007)	3560	Lisinopril									←→													←→														←→
Fagard (2001)	4500	Enalapril	←→	←→
Faxon (1995)	2002	Cilazapril							←→			←→			←→
Ferrari (2006)	2283	Perindopril										↓			←→																			↓
Flather (1994)	4513	Captopril		↑					←→			←→		←→															←→			←→										←→
Ford (1993)	3073	Fosinopril																												←→		←→
Forette (1987)	4595	Enalapril		←→																			←→						←→																	←→
Foucan (1998)	4533	Captopril	←→																								←→														←→
Fox (2003)	2777	Perindopril	←→	←→							←→																															←→
Franciosa (1985)	2450	Enalapril		←→				←→																					←→		←→					←→									←→
Frcka and Lader (1988)	4406	Enalapril																					←→			←→					←→	←→
French (1999)	2418	Captopril										↑		←→
Fuller (1987)	1989	Enalapril				←→																							←→
Galcera-Tomas (1993)	2422	Captopril		←→
Gall (1992)	4182	Captopril	←→																												←→	←→													←→
Gansevoort (1994)	3470	Enalapril
Gerritsen (1998)	2542	Enalapril										←→
Gianni (2007)	2035	Ramipril	←→	←→	←→	←→					←→				↓																←→											←→
Gilbert (1993)	3568	Lisinopril
Gleerup (1996)	2135	Spirapril
Gliddon (2007)	4331	Quinapril	←→	←→		←→					←→	←→					←→							←→								←→												←→		←→
Gomez (1989)	3558	Lisinopril			←→												←→						←→
González-Fernández (1993)	2449	Enalapril							↓
Gordon (1997)	2308	Enalapril
Gøtzsche (1992)	2363	Captopril												←→
Gradman (1995)	4566	Enalapril	←→																←→				←→									←→					←→									←→
Gross (2020)	5612	Ramipril	←→		←→												←→																					←→				←→				←→
Guazzi (1999)	5066	Enalapril	←→	←→
Guglin (2019)	5498	Lisinopril	↑	↑																											↑	↑														↑
Guillevin (1981)	2359	Captopril																											←→
Güntzel (1991)	1946	Cilazapril	←→																																														←→
Gupta (1990)	3154	Quinapril
Hampton (1998)	3014	Trandolapril
Hatazawa (2004)	3599	Perindopril
Heart Outcomes Prevention Evaluation (HOPE) Study Investigators (2000)	2588	Ramipril	←→	←→		←→			←→		←→																				←→										←→
Henderson (1994)	4998	Captopril
Hernández (2000)	4642	Lisinopril
Herrlin (1990)	4905	Enalapril		←→
Heuvel (1997)	3600	Captopril										←→
Holdaway (1994)	1998	Fosinopril	←→																			←→
Holwerda (1996)	5340	Enalapril	←→																												←→	←→
Hommel (1986)	1915	Captopril																											←→			←→													←→	←→
Homuth (1993)	5325	Ramipril										←→											←→		←→						←→	←→
Hong (2018)	5551	Captopril				←→							←→						←→				←→						←→			←→									←→
Hou (2006)	2691	Benazepril	←→	←→	←→				←→			←→																						←→								←→
Hoy (2019)	5502	Perindopril									←→	←→
Hryniewicz (2005)	3372	Ramipril
Hsu (2009)	4578	Enalapril		←→		←→																			←→				←→													←→
Hsu (2010)	2848	Enalapril
Hutcheon (2002)	4069	Perindopril	←→																					←→							←→
ISIS-4 (Fourth International Study of Infarct Survival) Collaborative Group (1995)	3481	Captopril		↑								←→		←→																	↑	↓		←→								↑
Janbabai (2017)	1985	Enalapril
Janini (1988)	2852	Enalapril
Javannnard (2011)	2840	Enalapril	←→
Jerums (2001)	3607	Perindopril
Jirasirirojanakorn (1998)	4921	Captopril	←→
Jones-Burton (2010)	2648	Enalapril			←→														←→					←→
Jose (2006)	3290	Captopril		←→					←→			←→																			←→			←→
Joy (1987)	3592	Lisinopril		←→					←→			←→				←→															←→
Kaski (1994)	2276	Enalapril
Katayama (2002)	1932	Captopril and Imidapril
Katz (1991)	4321	Enalapril																													←→
Katz (1991)	4321	Captopril
Kaufman (1993)	2407	Enalapril	←→																										←→
Kim (2015)	2552	Enalapril
Kitzman (2010)	4518	Enalapril	←→	←→				←→																←→			←→																			←→
Kjekshus and Swedberg (1988)	5158	Enalapril	←→	↑	↑							←→				↓							←→						←→		↑									↓
Kjekshus and Swedberg (1989)	2838	Enalapril	←→	↓	↑			←→				←→				↓													←→		←→				←→					↓	←→
Klapholz (2001)	2549	Omapatrilat		←→
Kleber (1992)	3233	Captopril	←→	←→							←→		←→
Kloke (1990)	2541	Cilazapril	←→
Kondowe (1987)	1939	Captopril
Konstam (1992)	2628	Enalapril										←→	←→			←→
Konstam (1993)	2627	Enalapril
Kontopoulos (1999)	2097	Quinapril										←→
Koskinen (1988)	4432	Quinapril
Kouatli (1997)	2835	Enalapril	←→					←→											←→				←→						←→		←→	←→	←→		←→			←→
Krysiak and Okopien (2008)	4211	Enalapril and Perindopril	←→	←→
Krysiak and Okopien (2011)	3715	Enalapril and Perindopril	←→	←→
Küppers (1997)	4185	Enalapril
Kuschnir (1996)	5235	Benazepril	←→							←→																					←→	←→							←→
Kvetny (2001)	4527	Perindopril	←→
Labinjoh (2001)	4236	Quinapril								←→																													←→
Lang (1995)	2501	Lisinopril																																								←→
Laurent (2015)	4520	Perindopril	←→	←→	←→	←→				←→																						←→							←→
Leary (1985)	2376	Captopril
Lechat (1993)	2677	Perindopril	←→																←→				←→			←→					←→	←→	←→													←→
Lee (1999)	3561	Lisinopril		←→																												←→
Lees and Reid (1987)	3110	Perindopril																													←→	←→													←→
Leonetti (1991)	5212	Captopril
Lerch (1999)	3786	Temocarpril	←→										←→										←→								←→	←→														←→
Levine and Applegate (1997)	5168	Trandolapril	←→															←→								←→			←→		←→	←→														←→
Lewis (1988)	3576	Lisinopril		←→					←→		←→		←→										←→			←→					↑	↑			←→	←→		←→				←→							←→
Lewis (1993)	1867	Captopril																																←→
Lewis (1996)	2744	Enalapril
Liao (2003)	4134	Omapatrilat								←→			←→																←→			←→														←→
Lonn (2001)	2585	Ramipril	←→
Lonn (2002)	2039	Ramipril							←→			←→			←→	↓																		↓
Lonn (2009)	2103	Ramipril	←→									←→			←→	←→																		←→												←→
Lough (1998)	3403	Quinapril		←→
Luca (1993)	2649	Benazepril
Luksch (2006)	2928	Enalapril
MacDonald (1990)	4112	Zabicipril		←→
MacFadyen (1997)	3090	Perindopril
MacFadyen and Struthers (1997)	4241	Lisinopril
Maclean (1989)	4452	Quinapril	←→	←→				←→									←→		←→				←→	←→			←→				←→	←→	←→													←→
MacMahon (2000)	4562	Ramipril										←→																						←→
Malik (1998)	1866	Trandolapril
Mancia (1992)	2963	Trandolapril								←→														←→					←→			←→
Mancia (2014)	2674	Enalapril	←→	←→								←→	←→																		←→	←→		←→					←→
Mandelbrot (2015)	2117	Ramipril	←→		←→	←→					←→																										←→							←→
Marketou (2008)	1864	Perindopril
Marney (2010)	3424	Enalapril
Marre (2004)	2523	Ramipril	←→						←→		←→								←→													←→
Martinuzzi (2008)	4565	Ramipril	←→
Maschio (1996)	2159	Benazepril	←→		←→							←→																														←→		←→
Mathur (2020)	5640	Enalapril		←→	←→		←→																	←→														←→				←→
Matsumoto (2006)	2476	Imidapril	←→		←→
Mauer (2009)	4680	Enalapril	←→		←→
Mazayev (1998)	5339	Lisinopril							←→																						←→	←→
Mbah (2012)	3706	Lisinopril	←→					↑									←→	←→	←→					←→			↑				↑	←→																	←→
McNabb (1986)	2436	Enalapril																													←→	←→
Mersey (1993)	3989	Captopril	←→	←→				←→					←→						←→				←→			←→	←→		←→		←→	←→			←→				←→				←→		←→	←→
Messerli (1998)	2664	Trandolapril	←→					←→									←→	←→	←→				←→			←→	←→		←→		←→	←→					←→		←→							←→
Metelitsa (1992)	2897	Captopril																													←→	←→
Miller (1994)	4435	Quinapril	←→	←→																			←→									←→
Mitrovic (1996)	3140	Quinapril						←→					←→						←→																													←→
Morgan (1995)	1959	Enalapril and Perindopril
Moser (1991)	2318	Benazepril											←→										←→				←→					←→					←→
Moser and Lunn (1982)	4767	Captopril																											←→		←→				←→						←→
Moyses and Higgins (1992)	4860	Lisinopril	←→	←→				←→	←→				←→				←→		←→				←→						←→		←→	←→			←→	←→	←→		←→			←→				←→			←→
Muiesan (1993)	2654	Benazapril											←→																			←→
Mullen (1998)	1972	Enalapril	←→																												←→	←→
Mulligan (1988)	4515	Enalapril			←→		←→																←→								←→									←→
Nabel (1991)	4526	Captopril		←→								←→	←→
Naeije (1993)	5084	Zabicipril																						←→								←→
Nagamia (2007)	4828	Quinapril	←→		←→	←→
Nalbantgil (1998)	5120	Cilazapril
Naranjo (1991)	2837	Enalapril		←→																				←→
Nazir (2005)	2074	Perindopril
Neaton (1993)	5231	Enalapril
Nicholls (1984)	2846	Enalapril
Nicolas (2012)	2898	Enalapril																←→	←→	←→			←→								←→	←→			←→											←→
Northridge (1993)	3860	Quinapril	←→	←→			←→		←→								←→		←→				←→						←→		←→						←→									←→
Northridge (1999)	4180	Captopril	←→	←→								←→												←→		←→			←→		←→	←→														←→
O'Hare (2000)	3707	Ramipril									←→																														←→
O'Neill (1992)	1913	Captopril
Olajide and Lader (1985)	4405	Enalapril																					←→								←→
Oldroyd (1991)	2419	Captopril	←→	←→				←→						←→																	←→					←→										←→
Oosterga (2001)	2576	Quinapril	←→	↑					←→			←→			←→																←→
Oparil (1999)	2910	Enalapril	←→					←→																								←→				←→	←→	←→
Ordaz-Medina (2010)	3468	Enalapril			←→
Ormesher (2020)	5704	Enalapril	←→																										←→
Oshima (1997)	2632	Imidapril
Parati (2014)	2938	Perindopril	←→	←→	←→					←→
Pasquale (1993)	2365	Captopril
Paster (1998)	5315	Lisinopril	←→					←→			←→		←→											←→							←→	←→						←→											←→
Patat (1989)	4857	Trandolapril																														←→
Patel (1996)	2580	Ramipril and Enalapril
Pauly (2011)	3278	Quinapril
Pepine (2003)	2280	Quinapril	←→			←→		←→				←→																	←→													←→
Perez-Vasquez (2020)	5464	Enalapril	←→
Persson and Stimpel (1996)	2964	Moexipril		←→								←→																																←→
Petrie (2000)	5170	Trandolapril		←→																						←→
Pfeffer (1988)	1920	Captopril
Pfeffer (1992)	1916	Captopril	↑																←→												←→
Pitt (2001)	4441	Quinapril	←→
Pittrow (1997)	2977	Spirapril	←→							←→																					←→	←→														←→
Pituskin (2017)	3861	Perindopril		←→																											←→											←→
Pool (1997)	5321	Fosinopril	←→																								←→				←→	←→					←→									←→
Pool (2001)	3996	Benazepril	←→																←→								←→					←→					←→	←→	←→							←→
Pouleur (1992)	4779	Enalapril	↑	↑	↑	←→																									↑
Pouleur (1993)	2512	Enalapril							←→			←→				←→
Prichard (2002)	4184	Enalapril																	←→		←→		←→				←→				←→	←→						←→
Prisant (1998)	3703	Enalapril	←→																←→				←→								←→	←→				←→			←→						←→	←→
Prisant (1999)	3700	Enalapril	←→																												←→	←→				←→			←→						←→	←→
PROGRESS Collaborative Group (2001)	4496	Perindopril	←→	←→		←→																									←→
Puig (2007)	3533	Enalapril								←→	←→																				←→	←→														←→
Rahman (2007)	2127	Ramipril	←→
Rahman (2010)	2125	Ramipril	←→
Rake (2001)	4416	Enalapril	←→																														←→
Ratnasabapathy (2003)	4074	Perindopril	←→			←→
Ravid (1993)	3657	Enalapril	←→
Ravid (1998)	5311	Enalapril	←→		←→																				←→
Ray-Chaudhuri (1993)	1931	Captopril																																	←→
Reisin (1997)	3574	Lisinopril	←→					←→			←→																					←→								←→
Richer (1987)	4085	Perindopril								←→																						←→	←→													←→
Riegger (1990)	2233	Quinapril	←→																				←→								←→
Riegger (1991)	2578	Quinapril	←→																				←→								←→
Rodrigues (2008)	4516	Captopril		←→							↓
Rodriguez-Granillo (2007)	2076	Perindopril							←→																									←→
Rosenbaek (2018)	5552	Enalapril																						←→											←→
Rouleau (2008)	2275	Quinapril	↑	↑							↓																								←→							←→
Rubin (1984)	3352	Captopril																													←→
Ruggenenti (2004)	4296	Trandolapril	←→
Ruggenenti (2011)	2527	Delapril																																										←→
Ruilope (2004)	3430	Trandolapril	←→															←→						←→							←→	←→						←→
Rustin (1987)	1911	Captopril
Rutledge (1988)	2022	Enalapril																←→									←→		←→			←→
Saito (1990)	1918	Captopril
Sampaio (2005)	1977	Enalapril	←→																												←→																		←→
Sassano (1987)	5233	Enalapril																						←→
Saul (2013)	1935	Lisinopril																																												←→
Schill (1994)	3373	Captopril	←→
Schmidt (1992)	5266	Cilazapril						←→															←→								←→	←→														←→
Schneider (1999)	3273	Quinapril
Schrader (2001)	4380	Lisinopril	←→																												←→															←→
Seneviratne (1994)	1912	Captopril
Shahin (2013)	4503	Ramipril	←→		←→																										←→	←→										←→
Sharifipour (2016)	5086	Enalapril
Sharpe (1984)	2850	Enalapril		←→	←→																								←→													←→
Shaw (2014)	4031	Lisinopril		←→																																	←→
Sigurdsson (1994)	3888	Ramipril
Silber (2004)	2867	Enalapril		↑				←→					←→														←→		←→	←→	↑	←→								←→	←→			←→	←→	↑
Simon (1989)	5355	Enalapril										←→
Soejima (1996)	2448	Enalapril		←→							←→
Sonbolestan (2013)	2764	Enalapril	←→
Speel (2005)	3613	Quinapril	←→																				←→	←→			←→					←→		←→
Squire (1994)	3120	Quinapril		←→
Steinman (1993)	2062	Captopril											←→
Stephan (1996)	3429	Ramipril
Stimpel (1996)	3825	Moexipril																													←→	←→															←→
Strozzi (1987)	2370	Captopril
Sudoh (1993)	3350	Lisinopril																					←→
Sullivan (1979)	3137	Captopril
Sullivan (1988)	2460	Fosinopril
Sumukadas (2007)	2079	Perindopril	←→																					←→											←→
Sumukadas (2018)	5605	Perindopril	←→																												←→			←→
Swedberg (1990)	3176	Enalapril							↓
Taddei (1995)	3185	Idrapril
Taylor (1990)	5232	Quinapril						←→									←→		←→				←→				←→				←→	←→				←→										←→
Teo (2000)	3620	Enalapril										←→			←→																			←→										←→
The Acute Infarction Ramipril Efficacy (AIRE) Study Investigators (1993)	2102	Ramipril																																↓
The EUCLID study group (1997)	4495	Lisinopril	←→
The GISEN Group (Gruppo Italiano di Studi Epidemiologici in Nefrologia) (1997)	4494	Ramipril			←→						←→	←→																											←→			←→		←→
The Treatment of Mild Hypertension Research Group (1991)	5230	Enalapril	←→					←→					←→				←→	←→	←→				←→	←→		←→	←→		←→		←→	←→	←→			←→										←→
The Veratran Study Group (1997)	2665	Trandolapril																←→														←→
Thind (1985)	4030	Enalapril and Captopril		←→								←→																	←→		←→										←→	←→
Thürig (1995)	3567	Lisinopril	←→	←→																											←→	←→														←→
Tohmo (1993)	2858	Enalapril
Tong (2006)	2736	Fosinopril	←→		←→																								←→												←→			←→
Toto (1996)	2106	Ramipril	←→	←→
Trevisan and Tiengo (1995)	2051	Ramipril	←→									←→												←→														←→						←→
Tsang (2006)	2579	Quinapril
Tuininga (2000)	2804	Perindopril
Turner (2006)	5302	Perindopril
Tzourio (2003)	2333	Perindopril	←→	←→					←→
van Kooij (2006)	4559	Lisinopril	←→																												←→	←→														←→
Veldhuisen (1998)	3168	Imidapril	←→			←→	←→		↓
Verrico (2016)	5029	Perindopril																						←→								←→
Veterans Administration Co-Operative Study Group on Antihypertensive Agents (1982)	4459	Captopril		←→																			←→						←→		←→	←→									←→				←→	←→
Veterans Administration Cooperative Study Group on Antihypertensive Agents (1984)	3695	Captopril		←→															←→				←→						←→		←→	←→									←→				←→	←→
Viberti (1994)	1919	Captopril																											←→												←→
Vlasses (1982)	3698	Captopril																											←→												←→				←→
Vongterapak (1998)	3251	Ramipril
Waeber (1999)	3024	Enalapril	←→							←→																					←→	←→					←→		←→							←→
Walter (2002)	3311	Enalapril
Walters (2001)	2073	Perindopril
Walters (2004)	2075	Perindopril
Wang (2012)	5189	Captopril										←→
Wang (2016)	4068	Perindopril	↑																				←→
Webster (1985a)	1990	Enalapril											←→			←→
Webster (1985b)	2437	Enalapril														←→																									←→
Weinberger (1983)	3318	Captopril																					←→						←→		←→	←→																	←→
Weir and Saunders (1998)	4717	Trandolapril	←→																													←→					←→	←→	←→							←→
West (1991)	2629	Benazapril
White (1988)	2644	Cilazapril
White (1995)	5252	Moexipril	←→							←→									←→													←→
White (2002)	4294	Enalapril	←→															←→													←→	←→					←→
Wiegmann (1992)	1853	Captopril
Wilkins (1983)	2849	Enalapril
Willenheimer (2001)	3925	Ramipril
Willoughby (2012)	4481	Ramipril	←→																												←→
Winer (1990)	1851	Enalapril
Wyld (1994)	4130	Idrapril											←→
Yu (2006)	2109	Ramipril	↑								←→	←→
Yusuf (1991)	1987	Enalapril	↑			←→																									↑													←→
Yusuf (1992)	1980	Enalapril	↑			←→																									↑													←→
Yusuf (2000)	2260	Ramipril	←→	←→					↓		←→	↓			↓	↓															←→			↓
Zamboulis (1996)	2466	Fosinopril
Zannad (2006)	4307	Fosinopril		←→																				←→
Zee (1998)	5140	Lisinopril	←→
Zeng (1998)	4553	Enalapril																					←→									←→			←→
Zi (2003)	2095	Quinapril	←→	←→	←→											←→													←→		←→	←→
[truncated: 4 more columns]

## Sheet: Quanlitative edit_2
NO	Study	ACEi	Confirmatory approach				Exploratory approach
							Cardiovascular problems										Gastrointestinal problems								Integumentary problems					Neuropsychiatry problems						Respiratory problems			Renal problems & electrolyte imbalance					Miscellaneous
			Dry cough	Hypotension or orthostatic hypotension or postural hypotension	Hyperkalemia	Angioedema	Cardiac arrhythmia	Chest pain	Congestive heart failure	Flushing	Hypertension	Myocardial infarction	Palpitation or Tachycardia	Reinfarction	Revascularization	Worsening heart failure	Abdominal pain	Constipation	Diarrhea	Flatulence	Gastroenteritis	Indigestion	Nausea-Vomiting	Nonspecific gastrointestinal symptom	Allergy	Cramp	Joint and muscle pain	Skin infection	Rash	Anxiety	Dizziness	Headache	Sleep disturbance	Stroke	Syncope	Dyspnea	Respiratory Infection	Respiratory problems	Edema	Hypokalemia	Proteinuria	Renal impairment	Urination	Cancer	Erectile dysfunction or impotence	Fatigue	Flu-Symptoms	Inflammation	Malaise
1847	Dicpinigaitis and Dobkin (1996)	Lisinopril	←→																					←→							←→
1851	Winer (1990)	Enalapril
1853	Wiegmann (1992)	Captopril
1864	Marketou (2008)	Perindopril
1866	Malik (1998)	Trandolapril
1867	Lewis (1993)	Captopril																																←→
1911	Rustin (1987)	Captopril
1912	Seneviratne (1994)	Captopril
1913	O'Neill (1992)	Captopril
1915	Hommel (1986)	Captopril																											←→			←→													←→	←→
1916	Pfeffer (1992)	Captopril	↑																←→												←→
1918	Saito (1990)	Captopril
1919	Viberti (1994)	Captopril																											←→												←→
1920	Pfeffer (1988)	Captopril
1931	Ray-Chaudhuri (1993)	Captopril																																	←→
1932	Katayama (2002)	Captopril and Imidapril
1933	Cleland (1991)	Captopril
1935	Saul (2013)	Lisinopril																																												←→
1939	Kondowe (1987)	Captopril
1946	Güntzel (1991)	Cilazapril	←→																																														←→
1953	Caletti (2011)	Enalapril															←→		←→													←→					←→				←→
1959	Morgan (1995)	Enalapril and perindopril
1972	Mullen (1998)	Enalapril	←→																												←→	←→
1973	Di Marco (2010)	Enalapril
1977	Sampaio (2005)	Enalapril	←→																												←→																		←→
1980	Yusuf (1992)	Enalapril	↑			←→																									↑													←→
1985	Janbabai (2017)	Enalapril
1987	Yusuf (1991)	Enalapril	↑			←→																									↑													←→
1989	Fuller (1987)	Enalapril				←→																							←→
1990	Webster (1985a)	Enalapril											←→			←→
1998	Holdaway (1994)	Fosinopril	←→																			←→
2002	Faxon (1995)	Cilazapril							←→			←→			←→
2021	Evans (1987)	Enalapril
2022	Rutledge (1988)	Enalapril																←→									←→		←→			←→
2035	Gianni (2007)	Ramipril	←→	←→	←→	←→					←→				↓																←→											←→
2037	Dickstein (1991a)	Enalapril
2038	Benedict (1995)	Enalapril										←→
2039	Lonn (2002)	Ramipril							←→			←→			←→	↓																		↓
2051	Trevisan and Tiengo (1995)	Ramipril	←→									←→												←→														←→						←→
2061	Costagliola (1995)	Captopril						←→		←→			←→													←→					←→	←→	←→
2062	Steinman (1993)	Captopril											←→
2069	Brown (1990)	Perindopril																←→													←→
2073	Walters (2001)	Perindopril
2074	Nazir (2005)	Perindopril
2075	Walters (2004)	Perindopril
2076	Rodriguez-Granillo (2007)	Perindopril							←→																									←→
2077	Ahimastos (2007)	Perindopril
2079	Sumukadas (2007)	Perindopril	←→																					←→											←→
2081	Duboc (2005)	Perindopril
2095	Zi (2003)	Quinapril	←→	←→	←→											←→													←→		←→	←→
2097	Kontopoulos (1999)	Quinapril										←→
2102	The Acute Infarction Ramipril Efficacy (AIRE) Study Investigators (1993)	Ramipril																																↓
2103	Lonn (2009)	Ramipril	←→									←→			←→	←→																		←→												←→
2105	Burris (1991)	Ramipril						←→																								←→							←→
2106	Toto (1996)	Ramipril	←→	←→
2109	Yu (2006)	Ramipril	↑								←→	←→
2115	Bosh (2006)	Ramipril	←→			←→																																	←→
2117	Mandelbrot (2015)	Ramipril	←→		←→	←→					←→																										←→							←→
2119	Ahimastos (2013)	Ramipril	←→																												←→
2125	Rahman (2010)	Ramipril	←→
2127	Rahman (2007)	Ramipril	←→
2135	Gleerup (1996)	Spirapril
2159	Maschio (1996)	Benazepril	←→		←→							←→																														←→		←→
2160	Ambrosioni (1995)	Zofenopril		←→					↓			←→
2196	Bergstrand (1985)	Enalapril		←→																		←→									←→
2201	Anderson (1994)	Enalapril and Peridonril
2230	Bedogna (1990)	Benazepril		←→																																					←→
2233	Riegger (1990)	Quinapril	←→																				←→								←→
2260	Yusuf (2000)	Ramipril	←→	←→					↓		←→	↓			↓	↓															←→			↓
2275	Rouleau (2008)	Quinapril	↑	↑							↓																								←→							←→
2276	Kaski (1994)	Enalapril
2280	Pepine (2003)	Quinapril	←→			←→		←→				←→																	←→													←→
2283	Ferrari (2006)	Perindopril										↓			←→																			↓
2308	Gordon (1997)	Enalapril
2313	Chrysant (1996)	Benazepril		←→																											←→	←→			←→					←→						←→
2315	Cardillo (1994)	Benazepril
2318	Moser (1991)	Benazepril											←→										←→				←→					←→					←→
2333	Tzourio (2003)	Perindopril	←→	←→					←→
2356	Carré (1992)	Captopril
2359	Guillevin (1981)	Captopril																											←→
2363	Gøtzsche (1992)	Captopril												←→
2365	Pasquale (1993)	Captopril
2370	Strozzi (1987)	Captopril
2374	Capek (1994)	Captopril	←→
2375	Corbalán (1990)	Captopril		←→																				←→																						←→
2376	Leary (1985)	Captopril
2407	Kaufman (1993)	Enalapril	←→																										←→
2418	French (1999)	Captopril										↑		←→
2419	Oldroyd (1991)	Captopril	←→	←→				←→						←→																	←→					←→										←→
2422	Galcera-Tomas (1993)	Captopril		←→
2432	Cleland (1985)	Enalapril	←→	←→																									←→								←→		←→		←→
2436	McNabb (1986)	Enalapril																													←→	←→
2437	Webster (1985b)	Enalapril														←→																									←→
2443	CONSENSUS Trial Study Group (1987)	Enalapril		←→																																				←→
2448	Soejima (1996)	Enalapril		←→							←→
2449	González-Fernández (1993)	Enalapril							↓
2450	Franciosa (1985)	Enalapril		←→				←→																					←→		←→					←→									←→
2460	Sullivan (1988)	Fosenopril
2464	Brown (1995)	Fosinopril		←→								←→				←→																				↓			←→							↓
2466	Zamboulis (1996)	Fosinopril
2476	Matsumoto (2006)	Imidapril	←→		←→
2485	Bonnemeier (2007a)	Enalaprilat		←→
2490	Chrysant (2000)	Enalapril
2497	Crepaldi (1998)	Lisinopril			←→
2499	Berg (1995)	Lisinopril											←→																←→		←→
2501	Lang (1995)	Lisinopril																																								←→
2511	Dickstein (1991b)	Enalapril
2512	Pouleur (1993)	Enalapril							←→			←→				←→
2523	Marre (2004)	Ramipril	←→						←→		←→								←→													←→
2527	Ruggenenti (2011)	Delapri																																										←→
2541	Kloke (1990)	Cilazapril	←→
2542	Gerritsen (1998)	Enalapril										←→
2549	Klapholz (2001)	Omapatrilat		←→
2550	Colfer (1992)	Benazepril	←→					←→					←→																		←→						←→
2552	Kim (2015)	Enalapril
2576	Oosterga (2001)	Quinapril	←→	↑					←→			←→			←→																←→
2578	Riegger (1991)	Quinapril	←→																				←→								←→
2579	Tsang (2006)	Quinapril
2580	Patel (1996)	Ramipril and Enalapril
2585	Lonn (2001)	Ramipril	←→
2588	Heart Outcomes Prevention Evaluation (HOPE) Study Investigators (2000)	Ramipril	←→	←→		←→			←→		←→																				←→										←→
2627	Konstam (1993)	Enalapril
2628	Konstam (1992)	Enalapril										←→	←→			←→
2629	West (1991)	Benazapril
2632	Oshima (1997)	Imidapril
2644	White (1988)	Cilazapril
2648	Jones-Burton (2010)	Enalapril			←→														←→					←→
2649	Luca (1993)	Benazapril
2654	Muiesan (1993)	Benazapril											←→																			←→
2664	Messerli (1998)	Trandolapril	←→					←→									←→	←→	←→				←→			←→	←→		←→		←→	←→					←→		←→							←→
2665	The Veratran Study Group (1997)	Trandolapril																←→														←→
2670	Borghi (2007)	Zofenopril		←→					←→		←→					←→								←→														←→
2674	Mancia (2014)	Enalapril	←→	←→								←→	←→																		←→	←→		←→					←→
2677	Lechat (1993)	Perindopril	←→																←→				←→			←→					←→	←→	←→													←→
2679	Chatellier (1987)	Enalapril		←→									←→													←→						←→	←→										←→		←→
2691	Hou (2006)	Benazapril	←→	←→	←→				←→			←→																						←→								←→
2694	Carlsen (1989)	Cilazapril	←→					←→	←→				←→																		←→	←→
2736	Tong (2006)	Fosinopril	←→		←→																								←→												←→			←→
2744	Lewis (1996)	Enalapril
2745	Bruijn (1994)	Trandolapril		←→																			←→									←→	←→
2759	DeQuattro (1997)	Trandolapril	←→															←→													←→	←→					←→
2764	Sonbolestan (2013)	Enalapril	←→
2777	Fox (2003)	Perindopril	←→	←→							←→																															←→
2804	Tuininga (2000)	Perindopril
2835	Kouatli (1997)	Enalapril	←→					←→											←→				←→						←→		←→	←→	←→		←→			←→
2837	Naranjo (1991)	Enalapril		←→																				←→
2838	Kjekshus and Swedberg (1989)	Enalapril	←→	↓	↑			←→				←→				↓													←→		←→				←→					↓	←→
2840	Javannnard (2011)	Enalapril	←→
2841	Ajayi (1989)	Enalapril
2846	Nicholls (1984)	Enalapril
2848	Hsu (2010)	Enalapril
2849	Wilkins (1983)	Enalapril
2850	Sharpe (1984)	Enalapril		←→	←→																								←→													←→
2852	Janini (1988)	Enalapril
2858	Tohmo (1993)	Enalapril
2862	Barr (1997)	Enalapril		←→
2867	Silber (2004)	Enalapril		↑				←→					←→														←→		←→	←→	↑	←→								←→	←→			←→	←→	↑
2878	Carp (1994)	Enalapril
2889	Bohm (2005)	Ramipril	←→
2897	Metelitsa (1992)	Captopril																													←→	←→
2898	Nicolas (2012)	Enalapril																←→	←→	←→			←→								←→	←→			←→											←→
2910	Oparil (1999)	Enalapril	←→					←→																								←→				←→	←→	←→
2918	Bohm (2010)	Ramipril	←→	←→					←→			←→																						←→
2928	Luksch (2006)	Enalapril
2938	Parati (2014)	Perindopril	←→	←→	←→					←→
2963	Mancia (1992)	Trandolapril								←→														←→					←→			←→
2964	Persson and Stimpel (1996)	Moexiprilpl		←→								←→																																←→
2971	Bicknell (2016)	Perindopril	←→																																		←→	←→
2977	Pittrow (1997)	Spirapril	←→							←→																					←→	←→														←→
2989	Borghi (1993)	Zofenopril
2990	Campbell (1985)	Captopril
2998	Cordonnier (1999)	Perindopril
3014	Hampton (1998)	Trandolapril
3024	Waeber (1999)	Enalapril	←→							←→																					←→	←→					←→		←→							←→
3025	Dahlof (2005)	Enalapril
3056	DeQuattro and Lee (1997)	Trandolapril																←→																				←→
3071	Erhardt (1995)	Fosinopril	←→	←→					←→							↓															←→					←→										←→
3073	Ford (1993)	Fosinopril																												←→		←→
3074	Cheung and Lau (1999)	Fosinopril	←→					←→					←→				←→		←→										←→		←→	←→						←→									←→
3090	MacFadyen (1997)	Perindopril
3110	Lees and Reid (1987)	Perindopril																													←→	←→													←→
3120	Squire (1994)	Quinapril		←→
3137	Sullivan (1979)	Captopril
3140	Mitrovic (1996)	Quinapril						←→					←→						←→																													←→
3145	Chrysant (1985)	Enalapril		←→
3154	Gupta (1990)	Quinapril
3168	Veldhuisen (1998)	Imidapril	←→			←→	←→		↓
3176	Swedberg (1990)	Enalapril							↓
3185	Taddei (1995)	Idrapril
3215	Coppo (2007)	Benazapril	←→
3233	Kleber (1992)	Captopril	←→	←→							←→		←→
3251	Vongterapak (1998)	Ramipril
3273	Schneider (1999)	Quinaprilat
3278	Pauly (2011)	Quinapril
3279	Brugts (2014)	Perindopril	←→
3290	Jose (2006)	Captopril		←→					←→			←→																			←→			←→
3311	Walter (2002)	Enalapril
3318	Weinberger (1983)	Captopril																					←→						←→		←→	←→																	←→
3320	Dössegger (1993)	Cilazapril	←→	←→								←→				←→							←→								←→					←→			↑							←→
3350	Sudoh (1993)	Lisinopril																					←→
3352	Rubin (1984)	Captopril																													←→
3353	Burggraaf (1998)	Captopril
3372	Hryniewicz (2005)	Ramipril
3373	Schill (1994)	Captopril	←→
3403	Lough (1998)	Quinapril		←→
3408	Allemann (1992)	Fosinopril
3424	Marney (2010)	Enalapril
3429	Stephan (1996)	Ramipril
3430	Ruilope (2004)	Trandolapril	←→															←→						←→							←→	←→						←→
3468	Ordaz-Medina (2010)	Enalapril			←→
3470	Gansevoort (1994)	Enalapril
3481	ISIS-4 (Fourth International Study of Infarct Survival) Collaborative Group (1995)	Captopril		↑								←→		←→																	↑	↓		←→								↑
3530	Darasz (1995)	Captopril							←→					←→
3533	Puig (2007)	Enalapril								←→	←→																				←→	←→														←→
3558	Gomez (1989)	Lisinopril			←→												←→						←→
3560	Eveson (2007)	Lisinopril									←→													←→														←→
3561	Lee (1999)	Lisinopril		←→																												←→
3567	Thürig (1995)	Lisinopril	←→	←→																											←→	←→														←→
3568	Gilbert (1993)	Lisinopril
3574	Reisin (1997)	Lisinopril	←→					←→			←→																					←→								←→
3576	Lewis (1988)	Lisinopril		←→					←→		←→		←→										←→			←→					↑	↑			←→	←→		←→				←→							←→
3577	Beller (1995)	Lisinopril		↑	←→											←→															↑
3592	Joy (1987)	Lisinopril		←→					←→			←→				←→															←→
3597	Chen (2002)	Lisinopril
3598	Ekholm (2002)	Ramipril
3599	Hatazawa (2004)	Perindopril
3600	Heuvel (1997)	Captopril										←→
3607	Jerums (2001)	Perindopril
3613	Speel (2005)	Quinapril	←→																				←→	←→			←→					←→		←→
3620	Teo (2000)	Enalapril										←→			←→																			←→										←→
3657	Ravid (1993)	Enalapril	←→
3668	Bussmann (1987)	Captopril																																							←→
3688	Bonnemeier(2007b)	Enalapril
3695	Veterans Administration Cooperative Study Group on Antihypertensive Agents (1984)	Captopril		←→															←→				←→						←→		←→	←→									←→				←→	←→
3698	Vlasses (1982)	Captopril																											←→												←→				←→
3700	Prisant (1999)	Enalapril	←→																												←→	←→				←→			←→						←→	←→
3703	Prisant (1998)	Enalapril	←→																←→				←→								←→	←→				←→			←→						←→	←→
3706	Mbah (2012)	Lisinopril	←→					↑									←→	←→	←→					←→			↑				↑	←→																	←→
3707	O'Hare (2000)	Ramipril									←→																														←→
3715	Krysiak and Okopien (2011)	Enalapril and perindopril	←→	←→
3786	Lerch (1999)	Temocarpril	←→										←→										←→								←→	←→														←→
3789	Böhlen (1996)	Perindopril
3817	Agostoni (1993)	Captopril
3825	Stimpel (1996)	Moexipril																													←→	←→															←→
3831	Drayer and Weber (1983)	Captopril			←→																								←→			←→													←→
3856	Circo (1995)	Delapril	←→																				←→									←→
3860	Northridge (1993)	Quinapril	←→	←→			←→		←→								←→		←→				←→						←→		←→						←→									←→
3861	Pituskin (2017)	Perindopril		←→																											←→											←→
3888	Sigurdsson (1994)	Ramipril
3925	Willenheimer (2001)	Ramipril
3948	Bellissant (1994)	Lisinopril																														←→														←→
3989	Mersey (1993)	Captopril	←→	←→				←→					←→						←→				←→			←→	←→		←→		←→	←→			←→				←→				←→		←→	←→
3991	Anderson (1991)	Fosinopril	←→																					←→					←→		←→	←→
3996	Pool (2001)	Benazepril	←→																←→								←→					←→					←→	←→	←→							←→
4015	Chinese Cardiac Study (CCS-1) (1995)	Captopril		↑					←→																																←→
4030	Thind (1985)	Enalapril and Captopril		←→								←→																	←→		←→										←→	←→
4031	Shaw (2014)	Lisinopril		←→																																	←→
4054	Bertrand (2015)	Perindopril						←→	←→			←→			←→
4064	Chrysant (1993)	Perindopril	←→	←→																											←→	←→														←→
4066	Cleland (1999)	Perindopril	←→	←→																																			←→			←→
4068	Wang (2016)	Perindopril	↑																				←→
4069	Hutcheon (2002)	Perindopril	←→																					←→							←→
4072	Duboc (2007a)	Perindopril
4073	Duboc (2007b)	Perindopril
4074	Ratnasabapathy (2003)	Perindopril	←→			←→
4077	Dyker (1997)	Perindopril
4085	Richer (1987)	Perindopril								←→																						←→	←→													←→
4090	Chrysant (1997)	Perindopril	←→																												←→	←→					←→									←→
4112	MacDonald (1990)	Zabicipril		←→
4130	Wyld (1994)	Idrapril											←→
4134	Liao (2003)	Omapatrilat								←→			←→																←→			←→														←→
4180	Northridge (1999)	Captopril	←→	←→								←→												←→		←→			←→		←→	←→														←→
4182	Gall (1992)	Captopril	←→																												←→	←→													←→
4184	Prichard (2002)	Enalapril																	←→		←→		←→				←→				←→	←→						←→
4185	Küppers (1997)	Enalapril
4189	Chalmers (1987)	Lisinopril		←→									←→				←→						←→			←→					←→				←→							←→
4190	CAPTOPRIL MULTICENTER RESEARCH GROUP (1983)	Captopril		←→																									←→													←→				←→
4197	Annane (1996)	Enalapril
4211	Krysiak and Okopien (2008)	Enalapril and perindopril	←→	←→
4219	Borghi (1997)	Fosinopril	←→		←→																								←→
4234	Ahimastos (2014)	Ramipril
4236	Labinjoh (2001)	Quinapril								←→																													←→
4241	MacFadyen and Struthers (1997)	Lisinopril
4294	White (2002)	Enalapril	←→															←→													←→	←→					←→
4296	Ruggenenti (2004)	Trandolapril	←→
4307	Zannad (2006)	Fosinopril		←→																				←→
4321	Katz (1991)	Enalapril																													←→
4321	Katz (1991)	Captopril
4331	Gliddon (2007)	Quinapril	←→	←→		←→					←→	←→					←→							←→								←→												←→		←→
4380	Schrader (2001)	Lisinopril	←→																												←→															←→
4386	Bull (2015)	Ramipril	←→
4405	Olajide and Lader (1985)	Enalapril																					←→								←→
4406	Frcka and Lader (1988)	Enalapril																					←→			←→					←→	←→
4416	Rake (2001)	Enalapril	←→																														←→
4432	Koskinen (1988)	Quinapril
4435	Miller (1994)	Quinapril	←→	←→																			←→									←→
4441	Pitt (2001)	Quinapril	←→
4452	Maclean (1989)	Quinapril	←→	←→				←→									←→		←→				←→	←→			←→				←→	←→	←→													←→
4459	Veterans Administration Co-Operative Study Group on Antihypertensive Agents (1982)	Captopril		←→																			←→						←→		←→	←→									←→				←→	←→
4481	Willoughby (2012)	Ramipril	←→																												←→
4493	Cheung (1999)	Fosinopril	←→					←→					←→				←→		←→										←→		←→	←→						←→									←→
4494	The GISEN Group (Gruppo Italiano di Studi Epidemiologici in Nefrologia) (1997)	Ramipril			←→						←→	←→																											←→			←→		←→
4495	The EUCLID study group (1997)	Lisinopril	←→
4496	PROGRESS Collaborative Group (2001)	Perindopril	←→	←→		←→																									←→
4497	Babu-Narayan (2012)	Ramipril
4500	Fagard (2001)	Enalapril	←→	←→
4503	Shahin (2013)	Ramipril	←→		←→																										←→	←→										←→
4509	Cockerham (2017)	Lisinopril	←→
4513	Flather (1994)	Captopril		↑					←→			←→		←→															←→			←→										←→
4515	Mulligan (1988)	Enalapril			←→		←→																←→								←→									←→
4516	Rodrigues (2008)	Captopril		←→							↓
4518	Kitzman (2010)	Enalapril	←→	←→				←→																←→			←→																			←→
4520	Laurent (2015)	Perindopril	←→	←→	←→	←→				←→																						←→							←→
4525	Beckingham (1995)	Enalapril			←→																																					←→
4526	Nabel (1991)	Captopril		←→								←→	←→
4527	Kvetny (2001)	Perindopril	←→
4533	Foucan (1998)	Captopril	←→																								←→														←→
4553	Zeng (1998)	Enalapril																					←→									←→			←→
4559	van Kooij (2006)	Lisinopril	←→																												←→	←→														←→
4562	MacMahon (2000)	Ramipril										←→																						←→
4565	Martinuzzi (2008)	Ramipril	←→
4566	Gradman (1995)	Enalapril	←→																←→				←→									←→					←→									←→
4578	Hsu (2009)	Enalapril		←→		←→																			←→				←→													←→
4595	Forette (1987)	Enalapril		←→																			←→						←→																	←→
4622	Bojestig (2001)	Ramipril	←→																								←→																			←→
4642	Hernández (2000)	Lisinopril
4680	Mauer (2009)	Enalapril	←→		←→
4717	Weir and Saunders (1998)	Trandolapril	←→																													←→					←→	←→	←→							←→
4767	Moser and Lunn (1982)	Captopril																											←→		←→				←→						←→
4779	Pouleur (1992)	Enalapril	↑	↑	↑	←→																									↑
4828	Nagamia (2007)	Quinapril	←→		←→	←→
4857	Patat (1989)	Trandolapril																														←→
4860	Moyses and Higgins (1992)	Lisinopril	←→	←→				←→	←→				←→				←→		←→				←→						←→		←→	←→			←→	←→	←→		←→			←→				←→			←→
4905	Herrlin (1990)	Enalapril		←→
4907	Borghi (1998)	Fosinopril	←→		←→
4917	Avtar (1999)	Captopril																														←→
4921	Jirasirirojanakorn (1998)	Captopril	←→
4922	Dalsgaard (2014)	Trandolapril																																←→
4998	Henderson (1994)	Captopril
5020	Baker (1988)	Captopril																								←→					←→
5029	Verrico (2016)	Perindopril																						←→								←→
5030	Challenor (1991)	Enalapril																													←→
5066	Guazzi (1999)	Enalapril	←→	←→
5084	Naeije (1993)	Zabicipril																						←→								←→
5086	Sharifipour (2016)	Enalapril
5120	Nalbantgil (1998)	Cilazapril
5140	Zee (1998)	Lisinopril	←→
5158	Kjekshus and Swedberg (1988)	Enalapril	←→	↑	↑							←→				↓							←→						←→		↑									↓
5168	Levine and Applegate (1997)	Trandolapril	←→															←→								←→			←→		←→	←→														←→
5170	Petrie (2000)	Trandolapril		←→																						←→
5189	Wang (2012)	Captopril										←→
5206	Beckett (2008)	Perindopril
5212	Leonetti (1991)	Captopril
5230	The Treatment of Mild Hypertension Research Group (1991)	Enalapril	←→					←→					←→				←→	←→	←→				←→	←→		←→	←→		←→		←→	←→	←→			←→										←→
5231	Neaton (1993)	Enalapril
5232	Taylor (1990)	Quinapril						←→									←→		←→				←→				←→				←→	←→				←→										←→
5233	Sassano (1987)	Enalapril																						←→
5235	Kuschnir (1996)	Benazepril	←→							←→																					←→	←→							←→
5252	White (1995)	Moexipril	←→							←→									←→													←→
5266	Schmidt (1992)	Cilazapril						←→															←→								←→	←→														←→
5302	Turner (2006)	Perindopril
5311	Ravid (1998)	Enalapril	←→		←→																				←→
5315	Paster (1998)	Lisinopril	←→					←→			←→		←→											←→							←→	←→						←→											←→
5321	Pool (1997)	Fosinopril	←→																								←→				←→	←→					←→									←→
5325	Homuth (1993)	Ramipril										←→											←→		←→						←→	←→
5339	Mazayev (1998)	Lisinopril							←→																						←→	←→
5340	Holwerda (1996)	Enalapril	←→																												←→	←→
5341	Black (1997)	Lisinopril	←→																←→								←→				←→	←→					←→									←→
5355	Simon (1989)	Enalapril										←→
5449	Arashi (2020)	Ramipril	←→	←→	←→				←→						←→										←→
5464	Perez-Vasquez (2020)	Enalapril	←→
5498	Guglin (2019)	Lisinopril	↑	↑																											↑	↑														↑
5502	Hoy (2019)	Perindopril									←→	←→
5551	Hong (2018)	Captopril				←→							←→						←→				←→						←→			←→									←→
5552	Rosenbaek (2018)	Enalapril																						←→											←→
5605	Sumukadas (2018)	Perindopril	←→																												←→			←→
5612	Gross (2020)	Ramipril	←→		←→												←→																					←→				←→				←→
5640	Mathur (2020)	Enalapril		←→	←→		←→																	←→														←→				←→
5704	Ormesher (2020)	Enalapril	←→																										←→
[truncated: 4 more columns]

## Sheet: Quanlitative edit_1
NO	Study	ACEi	Confirmatory approach				Exploratory approach
							Cardiovascular problems										Gastrointestinal problems								Integumentary problems					Neuropsychiatry problems						Respiratory problems			Renal problems & electrolyte imbalance					Miscellaneous
			Dry cough	Hypotension	Hyperkalemia	Angioedema	Cardiac arrhythmia	Chest pain	Congestive heart failure	Flushing	Hypertension	Myocardial infarction	Palpitation or Tachycardia	Reinfarction	Revascularization	Worsening heart failure	Abdominal pain	Constipation	Diarrhea	Flatulence	Gastroenteritis	Indigestion	Nausea-Vomiting	Nonspecific gastrointestinal symptom	Allergy	Cramp	Joint and muscle pain	Skin infection	Rash	Anxiety	Dizziness	Headache	Sleep disturbance	Stroke	Syncope	Dyspnea	Respiratory Infection	Respiratory problems	Edema	Hypokalemia	Proteinuria	Renal impairment	Urination	Cancer	Erectile dysfunction or impotence	Fatigue	Flu-Symptoms	Inflammation	Malaise
1847	Dicpinigaitis and Dobkin (1996)	Lisinopril	←→																					←→							←→
1851	Winer (1990)	Enalapril
1853	Wiegmann (1992)	Captopril
1864	Marketou (2008)	Perindopril
1866	Malik (1998)	Trandolapril
1867	Lewis (1993)	Captopril																																←→
1911	Rustin (1987)	Captopril
1912	Seneviratne (1994)	Captopril
1913	O'Neill (1992)	Captopril
1915	Hommel (1986)	Captopril																											←→			←→													←→	←→
1916	Pfeffer (1992)	Captopril	↑																←→												←→
1918	Saito (1990)	Captopril
1919	Viberti (1994)	Captopril																											←→												←→
1920	Pfeffer (1988)	Captopril
1931	Ray-Chaudhuri (1993)	Captopril																																	←→
1932	Katayama (2002)	Captopril
		Imidapril
1933	Cleland (1991)	Captopril
1935	Saul (2013)	Lisinopril																																												←→
1939	Kondowe (1987)	Captopril
1946	Güntzel (1991)	Cilazapril	←→																																														←→
1953	Caletti (2011)	Enalapril															←→		←→													←→					←→				←→
1959	Morgan (1995)	Enalapril and perindopril
1972	Mullen (1998)	Enalapril	←→																												←→	←→
1973	Di Marco (2010)	Enalapril
1977	Sampaio (2005)	Enalapril	←→																												←→																		←→
1980	Yusuf (1992)	Enalapril	↑			←→																									↑													←→
1985	Janbabai (2017)	Enalapril
1987	Yusuf (1991)	Enalapril	↑			←→																									↑													←→
1989	Fuller (1987)	Enalapril				←→																							←→
1990	Webster (1985a)	Enalapril											←→			←→
1998	Holdaway (1994)	Fosinopril	←→																			←→
2002	Faxon (1995)	Cilazapril							←→			←→			←→
2021	Evans (1987)	Enalaprilat
2022	Rutledge (1988)	Enalaprilat																←→									←→ (back pain)		←→			←→
2035	Gianni (2007)	Ramipril	←→	←→	←→	←→					←→				↓																←→											←→
2037	Dickstein (1991a)	Enalapril
2038	Benedict (1995)	Enalapril										←→
2039	Lonn (2002)	Ramipril							←→			←→			←→	↓ worsening angina																		↓
2051	Trevisan and Tiengo (1995)	Ramipril	←→									←→												←→ epigastric pain														←→ obstructive bronchitis						←→ prostatic carcinoma
2061	Costagliola (1995)	Captopril						←→		←→			←→													←→					←→	←→	←→
2062	Steinman (1993)	Captopril											←→
2069	Brown (1990)	Perindopril																←→													←→
2073	Walters (2001)	Perindopril
2074	Nazir (2005)	Perindopril
2075	Walters (2004)	Perindopril
2076	Rodriguez-Granillo (2007)	Perindopril							←→																									←→
2077	Ahimastos (2007)	Perindopril
2079	Sumukadas (2007)	Perindopril	←→																					←→ later subacute intestinal obstruction, gastrointestinal disturbances											←→
2081	Duboc (2005)	Perindopril
2095	Zi (2003)	Quinapril	←→	←→	←→											←→													←→		←→	←→
2097	Kontopoulos (1999)	Quinapril										←→
2102	The Acute Infarction Ramipril Efficacy (AIRE) Study Investigators(1993)	Ramipril																																↓
2103	Lonn (2009)	Ramipril	←→									←→			←→	←→																		←→												←→
2105	Burris(1991)	Ramipril						←→																								←→							←→
2106	Toto (1996)	Ramipril	←→	←→
2109	Yu (2006)	Ramipril	↑								←→	←→
2115	Bosh (2006)	Ramipril	←→			←→																																	←→
2117	Mandelbrot (2015)	Ramipril	←→		←→	←→					←→																										←→							←→
2119	Ahimastos (2013)	Ramipril	←→																												←→
2125	Rahman (2010)	Ramipril	←→
2127	Rahman (2007)	Ramipril	←→
2135	Gleerup (1996)	Spirapril
2159	Maschio (1996)	Benazepril	←→		←→							←→																														←→		←→
2160	Ambrosioni (1995)	Zofenopril		←→					↓			←→
2196	Bergstrand (1985)	Enalapril		←→																		←→									←→
2201	Anderson (1994)	Enalapril and Peridonril
2230	Bedogna (1990)	Benazepril		←→																																					←→
2233	Riegger(1990)	Quinapril	←→																				←→								←→
2260	Yusuf (2000)	Ramipril	←→	←→					↓		←→	↓			↓	↓															←→			↓
2275	Rouleau (2008)	Quinapril	↑	↑							↓																								←→							←→
2276	Kaski (1994)	Enalapril
2280	Pepine (2003)	Quinapril	←→			←→		←→				←→																	←→													←→
2283	Ferrari (2006)	Perindopril										↓			←→																			↓
2308	Gordon(1997)	Enalapril
2313	Chrysant(1996)	Benazepril		←→																											←→	←→			←→					←→						←→
2315	Cardillo (1994)	Benazepril
2318	Moser (1991)	Benazepril											←→										←→				←→					←→					←→
2333	Tzourio (2003)	Perindopril	←→	←→					←→
2356	Carré (1992)	Captopril
2359	Guillevin (1981)	Captopril																											←→
2363	Gøtzsche (1992)	Captopril												←→
2365	Pasquale (1993)	Captopril
2370	Strozzi (1987)	Captopril
2374	Capek (1994)	Captopril	←→
2375	Corbalán (1990)	Captopril		←→																				←→																						←→
2376	Leary (1985)	Captopril
2407	Kaufman (1993)	Enalapril	←→																										←→
2418	French (1999)	Captopril										↑		←→
2419	Oldroyd (1991)	Captopril	←→	←→				←→						←→																	←→					←→										←→
2422	Galcera-Tomas (1993)	Captopril		←→
2432	Cleland (1985)	Enalapril	←→	←→																									←→								←→Thoracic herpes zoster		←→		←→
2436	McNabb (1986)	Enalapril																													←→	←→
2437	Webster(1985b)	Enalapril														←→																									←→
2443	CONSENSUS Trial Study Group (1987)	Enalapril		←→																																				←→
2448	Soejima (1996)	Enalapril		←→							←→
2449	González-Fernández (1993)	Enalapril							↓
2450	Franciosa (1985)	Enalapril		←→				←→																					←→		←→					←→									←→
2460	Sullivan (1988)	Fosenopril
2464	Brown (1995)	Fosinopril		←→								←→				←→																				↓			←→							↓
2466	Zamboulis (1996)	Fosinopril
2476	Matsumoto (2006)	Imidapril	←→		←→
2485	Bonnemeier (2007a)	Enalaprilat		←→
2490	Chrysant (2000)	Enalapril
2497	Crepaldi (1998)	Lisinopril			←→
2499	Berg (1995)	Lisinopril											←→																←→		←→
2501	Lang (1995)	Lisinopril																																								←→
2511	Dickstein (1991b)	Enalapril
2512	Pouleur (1993)	Enalapril							←→			←→				←→
2523	Marre (2004)	Ramipril	←→						←→		←→								←→													←→
2527	Ruggenenti (2011)	Delapri																																										←→
2541	Kloke (1990)	Cilazapril	←→
2542	Gerritsen (1998)	Enalapril										←→
2549	Klapholz (2001)	Omapatrilat		←→
2550	Colfer (1992)	Benazepril	←→					←→					←→																		←→						←→
2552	Kim (2015)	Enalapril
2576	Oosterga (2001)	Quinapril	←→	↑					←→			←→			←→																←→
2578	Riegger(1991)	Quinapril	←→																				←→								←→
2579	Tsang (2006)	Quinapril
2580	Patel (1996)	Ramipril
		Enalapril
2585	Lonn (2001)	Ramipril	←→
2588	Heart Outcomes Prevention Evaluation (HOPE) Study Investigators(2000)	Ramipril	←→	←→		←→			←→		←→																				←→										←→
2627	Konstam (1993)	Enalapril
2628	Konstam (1992)	Enalapril										←→	←→			←→
2629	West (1991)	Benazapril
2632	Oshima (1997)	Imidapril
2644	White (1988)	Cilazapril
2648	Jones-Burton (2010)	Enalapril			←→														←→					←→
2649	Luca (1993)	Benazapril
2654	Muiesan (1993)	Benazapril											←→																			←→
2664	Messerli (1998)	Trandolapril	←→					←→									←→	←→	←→				←→			←→	←→		←→		←→	←→					←→		←→							←→
2665	The Veratran Study Group(1997)	Trandolapril																←→														←→
2670	Borghi (2007)	Zofenopril		←→					←→		←→					←→								←→														←→
2674	Mancia (2014)	Enalapril	←→	←→								←→	←→																		←→	←→		←→					←→
2677	Lechat (1993)	Perindopril	←→																←→				←→			←→					←→	←→	←→													←→
2679	Chatellier (1987)	Enalapril		←→									←→													←→						←→	←→										←→		←→
2691	Hou (2006)	Benazapril	←→	←→	←→				←→			←→																						←→								←→
2694	Carlsen (1989)	Cilazapril	←→					←→	←→				←→																		←→	←→
2736	Tong (2006)	Fosinopril	←→		←→																								←→												←→			←→
2744	Lewis (1996)	Enalapril-maleate
2745	Bruijn (1994)	Trandolapril		←→																			←→									←→	←→
2759	DeQuattro (1997)	Trandolapril	←→															←→													←→	←→					←→
2764	Sonbolestan (2013)	Enalapril	←→
2777	Fox (2003)	Perindopril	←→	←→							←→
2804	Tuininga (2000)	Perindopril
2835	Kouatli (1997)	Enalapril	←→					←→											←→				←→						←→		←→	←→	←→		←→			←→ difficulty breathing
2837	Naranjo (1991)	Enalapril		←→																				←→
2838	Kjekshus and Swedberg(1989)	Enalapril	←→	↓	↑			←→				←→				↓													←→		←→				←→					↓	←→
2840	Javannnard (2011)	Enalapril	←→
2841	Ajayi (1989)	Enalapril
2846	Nicholls (1984)	Enalapril
2848	Hsu (2010)	Enalapril
2849	Wilkins (1983)	Enalapril
2850	Sharpe (1984)	Enalapril		←→	←→																								←→ and irritation													←→prerenal azotemia
2852	Janini (1988)	Enalapril
2858	Tohmo (1993)	Enalapril
2862	Barr (1997)	Enalapril		←→
2867	Silber (2004)	Enalapril		↑				←→					←→														←→		←→	←→	↑	←→								←→	←→			←→	←→	↑
2878	Carp (1994)	Enalapril
2889	Bohm (2005)	Ramipril	←→
2897	Metelitsa (1992)	Captopril																													←→	←→
2898	Nicolas (2012)	Enalapril																←→	←→	←→			←→								←→	←→			←→											←→
2910	Oparil(1999)	Enalapril	←→					←→																								←→				←→	←→	←→ pharyngitis , rhinitis, sinusitis, respiratory disorder, asthma
2918	Bohm (2010)	Ramipril	←→	←→					←→			←→																						←→
2928	Luksch (2006)	Enalapril
2938	Parati (2014)	Perindopril	←→	←→	←→					←→
2963	Mancia (1992)	Trandolapril								←→														←→ gastric pain					←→			←→
2964	Persson and Stimpel(1996)	Moexiprilpl		←→								←→																																←→
2971	Bicknell (2016)	Perindopril	←→																																		←→	←→ pharyngitis
2977	Pittrow (1997)	Spirapril	←→							←→																					←→	←→														←→
2989	Borghi (1993)	Zofenopril
2990	Campbell (1985)	Captopril
2998	Cordonnier (1999)	Perindopril
3014	Hampton (1998)	Trandolapril
3024	Waeber (1999)	Enalapril	←→							←→																					←→	←→					←→		←→							←→
3025	Dahlof (2005)	Enalapril
3056	DeQuattro and Lee(1997)	Trandolapril																←→																				←→ uper respiratory congestion
3071	Erhardt (1995)	Fosinopril	←→	←→					←→							↓															←→					←→										←→
3073	Ford (1993)	Fosinopril																												←→		←→
3074	Cheung and Lau(1999)	Fosinopril	←→					←→					←→				←→		←→										←→		←→	←→						←→ sore throat									←→
3090	MacFadyen (1997)	Perindopril
3110	Lees and Reid(1987)	Perindopril																													←→ Lightheadedness	←→													←→
3120	Squire (1994)	Quinapril		←→
3137	Sullivan (1979)	Captopril
3140	Mitrovic (1996)	Quinapril						←→					←→						←→																													←→ slight arm pain associated with discrete signs of infection
3145	Chrysant (1985)	Enalapril		←→
3154	Gupta (1990)	Quinapril
3168	Veldhuisen (1998)	Imidapril	←→			←→	←→		↓
3176	Swedberg (1990)	Enalapril							↓
3185	Taddei (1995)	Idrapril
3215	Coppo (2007)	Benazapril	←→
3233	Kleber (1992)	Captopril	←→	←→							←→		←→
3251	Vongterapak (1998)	Ramipril
3273	Schneider (1999)	Quinaprilat
3278	Pauly (2011)	Quinapril
3279	Brugts (2014)	Perindopril	←→
3290	Jose (2006)	Captopril		←→					←→			←→																			←→			←→
3311	Walter (2002)	Enalapril
3318	Weinberger(1983)	Captopril																					←→						←→		←→	←→																	←→
3320	Dössegger (1993)	Cilazapril	←→	←→								←→				←→							←→								←→					←→ paroxysmal nocturnal dyspnea			↑							←→
3350	Sudoh (1993)	Lisinopril																					←→
3352	Rubin (1984)	Captopril																													←→ light headed
3353	Burggraaf (1998)	Captopril
3372	Hryniewicz (2005)	Ramipril
3373	Schill (1994)	Captopril	←→
3403	Lough (1998)	Quinapril		←→
3408	Allemann (1992)	Fosinopril
3424	Marney (2010)	Enalapril
3429	Stephan (1996)	Ramipril
3430	Ruilope (2004)	Trandolapril	←→															←→						←→ dyspepsia, gastrointestinal disorder							←→	←→						←→ respiratory disorder
3468	Ordaz-Medina (2010)	Enalapril			←→
3470	Gansevoort (1994)	Enalapril
3481	ISIS-4 (Fourth International Study of Infarct Survival) Collaborative Group(1995)	Captopril		↑								←→		←→																	↑	↓		←→								↑
3530	Darasz (1995)	Captopril							←→					←→
3533	Puig (2007)	Enalapril								←→	←→ with eye haemorrhage																				←→	←→														←→
3558	Gomez (1989)	Lisinopril			←→												←→ acute epigastric pain						←→
3560	Eveson (2007)	Lisinopril									←→													←→ small bowel pseudo-obstruction														←→ bronchoneumonia
3561	Lee (1999)	Lisinopril		←→ postural hypotension																												←→
3567	Thürig (1995)	Lisinopril	←→	←→ postural hypotension																											←→	←→														←→
3568	Gilbert (1993)	Lisinopril
3574	Reisin (1997)	Lisinopril	←→					←→			←→																					←→								←→
3576	Lewis(1988)	Lisinopril		←→					←→		←→		←→										←→			←→					↑	↑			←→ wheezing	←→		←→				←→ reverse renal failure							←→
3577	Beller (1995)	Lisinopril		↑	←→											←→															↑
3592	Joy (1987)	Lisinopril		←→					←→			←→				←→															←→
3597	Chen (2002)	Lisinopril
3598	Ekholm (2002)	Ramipril
3599	Hatazawa (2004)	Perindopril
3600	Heuvel (1997)	Captopril										←→
3607	Jerums (2001)	Perindopril
3613	Speel (2005)	Quinapril	←→																				←→	←→ epigastric pain			←→					←→		←→
3620	Teo (2000)	Enalapril										←→			←→																			←→										←→
3657	Ravid (1993)	Enalapril	←→
3668	Bussmann (1987)	Captopril																																							←→
3688	Bonnemeier(2007b)	Enalapril
3695	Veterans Administration Cooperative Study Group on Antihypertensive Agents(1984)	Captopril		←→															←→				←→						←→ maculopapular rash		←→	←→									←→				←→	←→ weakness
3698	Vlasses (1982)	Captopril																											←→												←→				←→ altered libido
3700	Prisant (1999)	Enalapril	←→																												←→	←→				←→			←→						←→	←→ asthenia
3703	Prisant (1998)	Enalapril	←→																←→				←→								←→	←→				←→			←→						←→	←→ asthenia
3706	Mbah (2012)	Lisinopril	←→					↑									←→ epigastric pain	←→	←→					←→ anorexia,			↑				↑	←→						←→ catarrh											←→
3707	O'Hare (2000)	Ramipril									←→																														←→
3715	Krysiak and Okopien(2011)	Enalapril and perindopril	←→	←→
3786	Lerch (1999)	Temocarpril	←→										←→										←→								←→	←→														←→
3789	Böhlen (1996)	Perindopril
3817	Agostoni (1993)	Captopril
3825	Stimpel (1996)	Moexipril																													←→	←→															←→
3831	Drayer and Weber(1983)	Captopril			←→																								←→			←→													←→ sexual dysfunction
3856	Circo (1995)	Delapril	←→																				←→									←→
3860	Northridge (1993)	Quinapril	←→	←→			←→		←→								←→		←→				←→						←→		←→						←→									←→
3861	Pituskin (2017)	Perindopril		←→																											←→											←→
3888	Sigurdsson (1994)	Ramipril
3925	Willenheimer (2001)	Ramipril
3948	Bellissant (1994)	Lisinopril																														←→														←→ asthenia
3989	Mersey (1993)	Captopril	←→	←→				←→					←→						←→				←→			←→	←→		←→		←→	←→			←→				←→ angioneurotic edema				←→		←→	←→ weakness
3991	Anderson (1991)	Fosinopril	←→																					←→					←→		←→	←→
3996	Pool (2001)	Benazepril	←→																←→								←→ back pain, arthralgia					←→					←→	←→ pharyngitis, sinusitis	←→ peripheral oedema							←→
4015	Chinese Cardiac Study (CCS-1)(1995)	Captopril		↑					←→																																←→
4030	Thind (1985)	Enalapril, Captopril		←→								←→																	←→		←→										←→	←→
4031	Shaw (2014)	Lisinopril		←→																																	←→
4054	Bertrand (2015)	Perindopril						←→	←→			←→			←→
4064	Chrysant (1993)	Perindopril	←→	←→ orthostatic hypotension																											←→	←→														←→ asthenia
4066	Cleland (1999)	Perindopril	←→	←→																																			←→ tongue, eyelid			←→
4068	Wang (2016)	Perindopril	↑																				←→
4069	Hutcheon (2002)	Perindopril	←→																					←→							←→
4072	Duboc (2007a)	Perindopril
4073	Duboc (2007b)	Perindopril
4074	Ratnasabapathy (2003)	Perindopril	←→			←→
4077	Dyker (1997)	Perindopril
4085	Richer (1987)	Perindopril								←→ facial flushing																						←→ frontal headache	←→ sleepiness													←→ asthenia
4090	Chrysant(1997)	Perindopril	←→ asthenia																												←→	←→					←→									←→ asthenia
4112	MacDonald (1990)	Zabicipril		←→ orthostatic hypotension
4130	Wyld (1994)	Idrapril											←→
4134	Liao (2003)	Omapatrilat								←→			←→																←→			←→														←→
4180	Northridge (1999)	Captopril	←→	←→ postural hypotension								←→												←→ ulcerative stomatitis		←→			←→		←→	←→														←→
4182	Gall (1992)	Captopril	←→																												←→	←→													←→
4184	Prichard (2002)	Enalapril																	←→		←→		←→				←→ back pain				←→	←→						←→ bronchitis
4185	Küppers (1997)	Enalapril
4189	Chalmers (1987)	Lisinopril		←→									←→				←→ gastrointestinal pain						←→			←→ gastrointestinal cramp					←→				←→							←→
4190	CAPTOPRIL MULTICENTER RESEARCH GROUP(1983)	Captopril		←→																									←→													←→ worsening of azotemia				←→
4197	Annane (1996)	Enalapril
4211	Krysiak and Okopien(2008)	Enalapril and perindopril	←→	←→
4219	Borghi (1997)	Fosinopril	←→		←→																								←→
4234	Ahimastos (2014)	Ramipril
4236	Labinjoh (2001)	Quinapril								←→																													←→ skin edema
4241	MacFadyen and Struthers(1997)	Lisinopril
4294	White (2002)	Enalapril	←→															←→													←→	←→					←→
4296	Ruggenenti (2004)	Trandolapril	←→
4307	Zannad (2006)	Fosinopril		←→																				←→
4321	Katz (1991)	Enalapril and captopril																													←→
4331	Gliddon (2007)	Quinapril	←→	←→		←→					←→	←→					←→							←→ haemorrhage, pancreatitis								←→												←→		←→
4380	Schrader (2001)	Lisinopril	←→																												←→															←→
4386	Bull (2015)	Ramipril	←→
4405	Olajide and Lader(1985)	Enalapril																					←→
4406	Frcka and Lader(1988)	Enalapril																					←→			←→					←→	←→
4416	Rake (2001)	Enalapril	←→																														←→
4432	Koskinen (1988)	Quinapril
4435	Miller (1994)	Quinapril	←→																				←→									←→
4441	Pitt (2001)	Quinapril	←→
4452	Maclean(1989)	Quinapril		←→				←→									←→		←→				←→	←→ dydpepsia			←→ back pain				←→	←→	←→													←→
4459	Veterans Administration Co-Operative Study Group on Antihypertensive Agents(1982)	Captopril		←→																			←→						←→ maculopapular rash,		←→	←→									←→				←→	←→
4481	Willoughby (2012)	Ramipril	←→																												←→
4493	Cheung (1999)	Fosinopril	←→					←→					←→				←→		←→										←→		←→	←→						←→ sore throat									←→
4494	The GISEN Group (Gruppo Italiano di Studi Epidemiologici in Nefrologia)(1997)	Ramipril			←→						←→	←→																											←→			←→ worsening renal insufficiency,		←→ bladder cancer
4495	The EUCLID study group (1997)	Lisinopril	←→
4496	PROGRESS Collaborative Group(2001)	Perindopril	←→	←→		←→																									←→
4497	Babu-Narayan (2012)	Ramipril
4500	Fagard (2001)	Enalapril	←→	←→
4503	Shahin (2013)	Ramipril	←→		←→																										←→	←→
4509	Cockerham (2017)	Lisinopril	←→
4513	Flather (1994)	Captopril		↑					←→			←→		←→															←→			←→										←→
		Captopril
4515	Mulligan (1988)	Enalapril			←→		←→																←→								←→									←→
4516	Rodrigues (2008)	Captopril		←→							↓
4518	Kitzman (2010)	Enalapril	←→	←→				←→																←→ pancreatitis			←→ leg and hip pain																			←→
4520	Laurent (2015)	Perindopril	←→	←→ orthostatic hypotension	←→					←→																						←→							←→ facial, lower limb
4525	Beckingham (1995)	Enalapril			←→																																					←→
4526	Nabel (1991)	Captopril		←→								←→	←→
4527	Kvetny (2001)	Perindopril	←→
4533	Foucan (1998)	Captopril	←→																								←→ shoulder pain														←→
4553	Zeng (1998)	Enalapril																					←→									←→			←→
4559	van Kooij (2006)	Lisinopril	←→	↑																											←→	←→														←→
4562	MacMahon (2000)	Ramipril										←→																						←→
4565	Martinuzzi (2008)	Ramipril	←→
4566	Gradman (1995)	Enalapril	←→																←→				←→									←→					←→									←→ asthenia
4578	Hsu (2009)	Enalapril		←→		←→																			←→				←→													←→
4595	Forette (1987)	Enalapril		←→ orthostatic hypotension																			←→						←→																	←→ weakness
4622	Bojestig (2001)	Ramipril	←→																								←→ arthralgia																			←→ faintness
4642	Hernández (2000)	Lisinopril
4680	Mauer (2009)	Enalapril	←→
4717	Weir and Saunders(1998)	Trandolapril	←→																													←→					←→	←→ upper respiratory congestion	←→							←→
4767	Moser and Lunn(1982)	Captopril																											←→												←→
4779	Pouleur (1992)	Enalapril	↑	↑	↑																										↑
4828	Nagamia (2007)	Quinapril	←→		←→
4857	Patat (1989)	Trandolapril																														←→
4860	Moyses and Higgins(1992)	Lisinopril	←→	←→				←→	←→				←→				←→		←→				←→						←→		←→	←→			←→	←→	←→		←→			←→				←→ asthenia			←→
4905	Herrlin (1990)	Enalapril		←→
4907	Borghi (1998)	Fosinopril	←→		←→
4917	Avtar (1999)	Captopril																														←→
4921	Jirasirirojanakorn (1998)	Captopril	←→
4922	Dalsgaard (2014)	Trandolapril																																←→
4998	Henderson (1994)	Captopril
5020	Baker(1988)	Captopril																								←→					←→
5029	Verrico (2016)	Perindopril																						←→ gastrointestinal distress								←→
5030	Challenor (1991)	Enalapril																													←→
5066	Guazzi (1999)	Enalapril	←→	←→
5084	Naeije (1993)	Zabicipril																						←→ epigastric discomfort								←→
5086	Sharifipour (2016)	Enalapril
5120	Nalbantgil (1998)	Cilazapril
5140	Zee (1998)	Lisinopril	←→
5158	Kjekshus and Swedberg (1988)	Enalapril	←→	↑	↑							←→				↓							←→						←→ rash/pruritus		↑ dizziness, vertigo, confusion									↓
5168	Levine and Applegate (1997)	Trandolapril	←→															←→								←→			←→		←→	←→														←→
5170	Petrie (2000)	Trandolapril		←→																						←→
5189	Wang (2012)	Captopril										←→
5206	Beckett (2008)	Perindopril
5212	Leonetti (1991)	Captopril
5230	The Treatment of Mild Hypertension Research Group (1991)	Enalapril	←→					←→					←→				←→	←→	←→				←→	←→ black or tarry stools, red blood in stools		←→	←→		←→		←→	←→	←→ trouble falling asleep, weaking up early, nightmares			←→										←→
5231	Neaton (1993)	Enalapril
5232	Taylor(1990)	Quinapril						←→									←→		←→				←→				←→ myalgia				←→	←→				←→										←→
5233	Sassano (1987)	Enalapril																						←→
5235	Kuschnir (1996)	Benazepril	←→							←→																					←→	←→							←→
5252	White (1995)	Moexipril	←→							←→									←→													←→
5266	Schmidt (1992)	Cilazapril						←→															←→								←→	←→														←→
5302	Turner (2006)	Perindopril
5311	Ravid (1998)	Enalapril	←→		←→																				←→
5315	Paster (1998)	Lisinopril	←→					←→			←→		←→											←→ abdominal distension							←→	←→						←→ bronchitis											←→
5321	Pool (1997)	Fosinopril	←→																								←→				←→	←→					←→									←→
5325	Homuth (1993)	Ramipril										←→											←→		←→						←→	←→
5339	Mazayev (1998)	Lisinopril							←→																						←→	←→
5340	Holwerda (1996)	Enalapril	←→																												←→	←→
5341	Black (1997)	Lisinopril	←→																←→								←→ back pain				←→	←→					←→									←→
5355	Simon (1989)	Enalapril
5449	Arashi (2020)	Ramipril	←→	←→	←→				←→						←→										←→
5464	Perez-Vasquez (2020)	Enalapril	←→	←→ orthostatic hypotension		←→ orthostatic hypotension													←→ orthostatic hypotension							←→ orthostatic hypotension									←→ orthostatic hypotension
5498	Guglin (2019)	lisinopril	↑	↑																											↑	↑														↑
5502	Hoy (2019)	Perindopril
5551	Hong (2018)	Captopril				←→					←→		←→						←→				←→						←→			←→									←→
5552	Rosenbaek (2018)	Enalapril																						←→											←→
5605	Sumukadas (2018)	Perindopril	←→																												←→			←→
5612	Gross (2020)	Ramipril	←→		←→												←→ gastric pain																					←→ tonsilitis, sinusitis				←→				←→
5640	Mathur (2020)	Enalapril		←→	←→																																					←→
5704	Ormesher (2020)	Enalapril	←→																										←→							←→
[truncated: 4 more columns]

## Sheet: Back up
			1	2	3	4	5	6	7	8	9	10	11	12	13	14
NO	Study	ACEi	Cough	Angioedema	Hyperkalemia	Hypotension	Syncope	Dizziness	Headache	Fatigue	Palpitation or Tachycardia	Chest pain	Nausea-Vomiting	Renal impairment	Rash	Withdraw	Other adverse effects
1847	Dicpinigaitis and Dobkin (1996)	Lisinopril	←→ P and A					↑P
1851	Winer (1990)	Enalapril
1853	Wiegmann (1992)	Captopril	↑A
1864	Marketou (2008)	Perindopril	↑A													↑P and A
1866	Malik (1998)	Trandolapril	↑A													↑P and A
1867	Lewis (1993)	Captopril														↑P and A
1911	Rustin (1987)	Captopril
1912	Seneviratne (1994)	Captopril														↑P and A
1913	O'Neill (1992)	Captopril
1915	Hommel (1986)	Captopril							←→	←→					←→
1916	Pfeffer (1992)	Captopril	↑A*					↑P and A+
1918	Saito (1990)	Captopril
1919	Viberti (1994)	Captopril	↑P												↑A	↑P and A
1920	Pfeffer (1988)	Captopril										↑P				↑P and A
1931	Ray-Chaudhuri (1993)	Captopril					↑P
1932	Katayama (2002)	Captopril														↑P and A
		Imidapril														↑P and A
1933	Cleland (1991)	Captopril
1935	Saul (2013)	Lisinopril								↑A
1939	Kondowe (1987)	Captopril
1946	Güntzel (1991)	Cilazapril
1953	Caletti (2011)	Enalapril
1959	Morgan (1995)	Enalapril and perindopril
1972	Mullen (1998)	Enalapril
1973	Di Marco (2010)	Enalapril
1977	Sampaio (2005)	Enalapril
1980	Yusuf (1992)	Enalapril
1985	Janbabai (2017)	Enalapril
1987	Yusuf (1991)	Enalapril
1989	Fuller (1987)	Enalapril
1990	Webster (1985a)	Enalapril
1998	Holdaway (1994)	Fosinopril
2002	Faxon(1995)	Cilazapril
2021	Evans (1987)	Enalaprilat
2022	Rutledge (1988)	Enalaprilat
2035	Gianni (2007)	Ramipril
2037	Dickstein (1991a)	Enalapril
2038	Benedict (1995)	Enalapril
2039	Lonn (2002)	Ramipril
2051	Trevisan and Tiengo(1995)	Ramipril
2061	Costagliola (1995)	Captopril
2062	Steinman (1993)	Captopril
2069	Brown (1990)	Perindopril
2073	Walters (2001)	Perindopril
2074	Nazir (2005)	Perindopril
2075	Walters (2004)	Perindopril
2076	Rodriguez-Granillo (2007)	Perindopril
2077	Ahimastos (2007)	Perindopril
2079	Sumukadas (2007)	Perindopril
2081	Duboc (2005)	Perindopril
2095	Zi(2003)	Quinapril
2097	Kontopoulos (1999)	Quinapril
2102	The Acute Infarction Ramipril Efficacy (AIRE) Study Investigators(1993)	Ramipril
2103	Lonn (2009)	Ramipril
2105	Burris(1991)	Ramipril
2106	Toto (1996)	Ramipril
2109	Yu (2006)	Ramipril
2115	Bosh (2006)	Ramipril
2117	Mandelbrot (2015)	Ramipril
2119	Ahimastos (2013)	Ramipril
2125	Rahman (2010)	Ramipril
2127	Rahman (2007)	Ramipril
2135	Gleerup (1996)	Spirapril
2159	Maschio (1996)	Benazepril
2160	Ambrosioni (1995)	Zofenopril
2196	Bergstrand (1985)	Enalapril
2201	Anderson (1994)	Enalapril and Peridonril
2230	Bedogna (1990)	Benazepril
2233	Riegger(1990)	Quinapril
2260	Yusuf (2000)	Ramipril
2275	Rouleau (2008)	Quinapril
2276	Kaski (1994)	Enalapril
2280	Pepine (2003)	quinapril
2283	Ferrari (2006)	Perindopril
2308	Gordon(1997)	Enalapril
2313	Chrysant(1996)	Benazepril
2315	Cardillo (1994)	Benazepril
2318	Moser (1991)	Benazepril
2333	Tzourio (2003)	Perindopril
2356	Carré (1992)	Captopril
2359	Guillevin (1981)	Captopril
2363	Gøtzsche (1992)	Captopril
2365	Pasquale (1993)	Captopril
2370	Strozzi (1987)	Captopril
2374	Capek (1994)	Captopril
2375	Corbalán (1990)	Captopril
2376	Leary (1985)	Captopril
2407	Kaufman (1993)	Enalapril
2418	French (1999)	Captopril
2419	Oldroyd (1991)	Captopril
2422	Galcera-Tomas (1993)	Captopril
2432	Cleland (1985)	Enalapril
2436	McNabb (1986)	Enalapril
2437	Webster(1985b)	Enalapril
2443	CONSENSUS Trial Study Group(1987)	Enalapril
2448	Soejima (1996)	Enalapril
2449	González-Fernández (1993)	Enalapril
2450	Franciosa (1985)	Enalapril
2460	Sullivan (1988)	Fosenopril
2464	Brown (1995)	Fosinopril
2466	Zamboulis (1996)	Fosinopril
2476	Matsumoto (2006)	Imidapril
2485	Bonnemeier(2007a)	Enalaprilat
2490	Chrysant (2000)	Enalapril
2497	Crepaldi (1998)	Lisinopril
2499	Berg (1995)	Lisinopril
2501	Lang (1995)	Lisinopril
2511	Dickstein (1991b)	Enalapril
2512	Pouleur (1993)	Enalapril
2523	Marre (2004)	Ramipril
2527	Ruggenenti (2011)	Delapri
2541	Kloke (1990)	Cilazapril
2542	Gerritsen (1998)	Enalapril
2549	Klapholz (2001)	Omapatrilat
2550	Colfer (1992)	Benazepril
2552	Kim (2015)	Enalapril
2576	Oosterga (2001)	Quinapril
2578	Riegger(1991)	Quinapril
2579	Tsang (2006)	Quinapril
2580	Patel (1996)	Ramipril and Enalapril
2585	Lonn (2001)	Ramipril
2588	Heart Outcomes Prevention Evaluation (HOPE) Study Investigators(2000)	Ramipril
2627	Konstam (1993)	Enalapril
2628	Konstam (1992)	Enalapril
2629	West (1991)	Benazapril
2632	Oshima (1997)	Imidapril
2644	White (1988)	Cilazapril
2648	Jones-Burton (2010)	Enalapril
2649	Luca (1993)	Benazapril
2654	Muiesan (1993)	Benazapril
2664	Messerli (1998)	Trandolapril
2665	The Veratran Study Group(1997)	Trandolapril
2670	Borghi (2007)	Zofenopril
2674	Mancia (2014)	Enalapril
2677	Lechat (1993)	Perindopril
2679	Chatellier (1987)	Enalapril
2691	Hou (2006)	Benazapril
2694	Carlsen (1989)	Cilazapril
2736	Tong (2006)	Fosinopril
2744	Lewis (1996)	Enalapril-maleate
2745	Bruijn (1994)	Trandolapril
2759	DeQuattro (1997)	Trandolapril
2764	Sonbolestan (2013)	Enalapril
2777	Fox (2003)	Perindopril
2804	Tuininga (2000)	Perindopril
2835	Kouatli (1997)	Enalapril
2837	Naranjo (1991)	Enalapril
2838	Kjekshus and Swedberg(1989)	Enalapril
2840	Javannnard (2011)	Enalapril
2841	Ajayi (1989)	Enalapril
2846	Nicholls (1984)	Enalapril
2848	Hsu (2010)	Enalapril
2849	Wilkins (1983)	Enalapril
2850	Sharpe (1984)	Enalapril
2852	Janini (1988)	Enalapril
2858	Tohmo (1993)	Enalapril
2862	Barr (1997)	Enalapril
2867	Silber (2004)	Enalapril
2878	Carp (1994)	Enalapril
2889	Bohm (2005)	Ramipril
2897	Metelitsa (1992)	Captopril
2898	Nicolas (2012)	Enalapril
2910	Oparil(1999)	Enalapril
2918	Bohm (2010)	Ramipril
2928	Luksch (2006)	Enalapril
2938	Parati (2014)	Perindopril
2963	Mancia (1992)	Trandolapril
2964	Persson and Stimpel(1996)	Moexiprilpl
2971	Bicknell (2016)	Perindopril
2977	Pittrow (1997)	Spirapril
2989	Borghi (1993)	Zofenopril
2990	Campbell (1985)	Captopril
2998	Cordonnier (1999)	Perindopril
3014	Hampton (1998)	Trandolapril
3024	Waeber (1999)	Enalapril
3025	Dahlof (2005)	Enalapril
3056	DeQuattro and Lee(1997)	Trandolapril
3071	Erhardt (1995)	Fosinopril
3073	Ford (1993)	Fosinopril
3074	Cheung and Lau(1999)	Fosinopril
3090	MacFadyen (1997)	Perindopril
3110	Lees and Reid(1987)	Perindopril
3120	Squire (1994)	Quinapril
3137	Sullivan (1979)	Captopril
3140	Mitrovic (1996)	Quinapril
3145	Chrysant (1985)	Enalapril
3154	Gupta (1990)	Quinapril
3168	Veldhuisen (1998)	Imidapril
3176	Swedberg (1990)	Enalapril
3185	Taddei (1995)	Idrapril
3215	Coppo (2007)	Benazapril
3233	Kleber (1992)	Captopril
3251	Vongterapak (1998)	Ramipril
3273	Schneider (1999)	Quinaprilat
3278	Pauly (2011)	Quinapril
3279	Brugts (2014)	Perindopril
3290	Jose (2006)	Captopril
3311	Walter (2002)	Enalapril
3318	Weinberger(1983)	Captopril
3320	Dössegger (1993)	Cilazapril
3350	Sudoh (1993)	Lisinopril
3352	Rubin (1984)	Captopril
3353	Burggraaf (1998)	Captopril
3372	Hryniewicz (2005)	Ramipril
3373	Schill (1994)	Captopril
3403	Lough (1998)	Quinapril
3408	Allemann (1992)	Fosinopril
3424	Marney (2010)	Enalapril
3429	Stephan (1996)	Ramipril
3430	Ruilope (2004)	Trandolapril
3468	Ordaz-Medina (2010)	Enalapril
3470	Gansevoort (1994)	Enalapril
3481	ISIS-4 (Fourth International Study of Infarct Survival) Collaborative Group(1995)	Captopril
3530	Darasz (1995)	Captopril
3533	Puig (2007)	Enalapril
3558	Gomez (1989)	Lisinopril
3560	Eveson (2007)	Lisinopril
3561	Lee (1999)	Lisinopril
3567	Thürig (1995)	Lisinopril
3568	Gilbert (1993)	Lisinopril
3574	Reisin (1997)	Lisinopril
3576	Lewis(1988)	Lisinopril
3577	Beller (1995)	Lisinopril
3592	Joy (1987)	Lisinopril
3597	Chen (2002)	Lisinopril
3598	Ekholm (2002)	Ramipril
3599	Hatazawa (2004)	Perindopril
3600	Heuvel (1997)	Captopril
3607	Jerums (2001)	Perindopril
3613	Speel (2005)	Quinapril
3620	Teo (2000)	Enalapril
3657	Ravid (1993)	Enalapril
3668	Bussmann (1987)	Captopril
3688	Bonnemeier(2007b)	Enalapril
3695	Veterans Administration Cooperative Study Group on Antihypertensive Agents(1984)	Captopril
3698	Vlasses (1982)	Captopril
3700	Prisant (1999)	Enalapril
3703	Prisant (1998)	Enalapril
3706	Mbah (2012)	Lisinopril
3707	O'Hare (2000)	Ramipril
3715	Krysiak and Okopien(2011)	Enalapril and perindopril
3786	Lerch (1999)	Temocarpril
3789	Böhlen (1996)	Perindopril
3817	Agostoni (1993)	Captopril
3825	Stimpel (1996)	Moexipril
3831	Drayer and Weber(1983)	Captopril
3856	Circo (1995)	Delapril
3860	Northridge (1993)	Quinapril
3861	Pituskin (2017)	Perindopril
3888	Sigurdsson (1994)	Ramipril
3925	Willenheimer (2001)	Ramipril
3948	Bellissant (1994)	Lisinopril
3989	Mersey (1993)	Captopril
3991	Anderson (1991)	Fosinopril
3996	Pool (2001)	Benazepril
4015	Chinese Cardiac Study (CCS-1)(1995)	Captopril
4030	Thind (1985)	Enalapril, Captopril
4031	Shaw (2014)	Lisinopril
4054	Bertrand (2015)	Perindopril
4064	Chrysant (1993)	Perindopril
4066	Cleland (1999)	Perindopril
4068	Wang (2016)	Perindopril
4069	Hutcheon (2002)	Perindopril
4072	Duboc (2007a)	Perindopril
4073	Duboc (2007b)	Perindopril
4074	Ratnasabapathy (2003)	Perindopril
4077	Dyker (1997)	Perindopril
4085	Richer (1987)	Perindopril
4090	Chrysant(1997)	Perindopril
4112	MacDonald (1990)	Zabicipril
4130	Wyld (1994)	Idrapril
4134	Liao (2003)	Omapatrilat
4180	Northridge (1999)	Captopril
4182	Gall (1992)	Captopril
4184	Prichard (2002)	Enalapril
4185	Küppers (1997)	Enalapril
4189	Chalmers (1987)	Lisinopril
4190	CAPTOPRIL MULTICENTER RESEARCH GROUP(1983)	Captopril
4197	Annane (1996)	Enalapril
4211	Krysiak and Okopien(2008)	Enalapril and perindopril
4219	Borghi (1997)	Fosinopril
4234	Ahimastos (2014)	Ramipril
4236	Labinjoh (2001)	Quinapril
4241	MacFadyen and Struthers(1997)	Lisinopril
4294	White (2002)	Enalapril
4296	Ruggenenti (2004)	Trandolapril
4307	Zannad (2006)	Fosinopril
4321	Katz (1991)	Enalapril and captopril
4331	Gliddon (2007)	Quinapril
4380	Schrader (2001)	Lisinopril
4386	Bull (2015)	Ramipril
4405	Olajide and Lader(1985)	Enalapril
4406	Frcka and Lader(1988)	Enalapril
4416	Rake (2001)	Enalapril
4432	Koskinen (1988)	Quinapril
4435	Miller (1994)	Quinapril
4441	Pitt (2001)	Quinapril
4452	Maclean(1989)	Quinapril
4459	Veterans Administration Co-Operative Study Group on Antihypertensive Agents(1982)	Captopril
4481	Willoughby (2012)	Ramipril
4493	Cheung (1999)	Fosinopril
4494	The GISEN Group (Gruppo Italiano di Studi Epidemiologici in Nefrologia)(1997)	Ramipril
4495	The EUCLID study group (1997)	Lisinopril
4496	PROGRESS Collaborative Group(2001)	Perindopril
4497	Babu-Narayan (2012)	Ramipril
4500	Fagard (2001)	Enalapril
4503	Shahin (2013)	Ramipril
4509	Cockerham (2017)	Lisinopril
4513	Flather (1994)	Captopril
		Captopril
4514	Mulligan (1988)	Enalapril
4516	Rodrigues (2008)	Captopril
4518	Kitzman (2010)	Enalapril
4520	Laurent (2015)	Perindopril
4525	Beckingham (1995)	Enalapril
4526	Nabel (1991)	Captopril
4527	Kvetny (2001)	Perindopril
4533	Foucan (1998)	Captopril
4553	Zeng (1998)	Enalapril
4559	van Kooij (2006)	Lisinopril
4562	MacMahon (2000)	Ramipril
4565	Martinuzzi (2008)	Ramipril
4566	Gradman (1995)	Enalapril
4578	Hsu (2009)	Enalapril
4595	Forette (1987)	Enalapril
4622	Bojestig (2001)	Ramipril
4642	Hernández (2000)	Lisinopril
4680	Mauer (2009)	Enalapril
4717	Weir and Saunders(1998)	Trandolapril
4767	Moser and Lunn(1982)	Captopril
4779	Pouleur (1992)	Enalapril
4828	Nagamia (2007)	Quinapril
4857	Patat (1989)	Trandolapril
4860	Moyses and Higgins(1992)	Lisinopril
4905	Herrlin (1990)	Enalapril
4907	Borghi (1998)	Fosinopril
4917	Avtar (1999)	Captopril
4921	Jirasirirojanakorn (1998)	Captopril
4922	Dalsgaard (2014)	Trandolapril
4998	Henderson (1994)	Captopril
5020	Baker(1988)	Captopril
5029	Verrico (2016)	Perindopril
5030	Challenor (1991)	Enalapril
5066	Guazzi (1999)	Enalapril
5084	Naeije (1993)	Zabicipril
5086	Sharifipour (2016)	Enalapril
5120	Nalbantgil (1998)	Cilazapril
5140	Zee (1998)	Lisinopril
5158	Kjekshus and Swedberg (1988)	Enalapril
5168	Levine and Applegate (1997)	Trandolapril
5170	Petrie (2000)	Trandolapril
5189	Wang (2012)	Captopril
5206	Beckett (2008)	Perindopril
5212	Leonetti (1991)	Captopril
5230	The Treatment of Mild Hypertension Research Group (1991)	Enalapril
5231	Neaton (1993)	Enalapril
5232	Taylor(1990)	Quinapril
5233	Sassano (1987)	Enalapril
5235	Kuschnir (1996)	Benazepril
5252	White (1995)	Moexipril
5266	Schmidt (1992)	Cilazapril
5302	Turner (2006)	Perindopril
5311	Ravid (1998)	Enalapril
5315	Paster (1998)	Lisinopril
5321	Pool (1997)	Fosinopril
5325	Homuth (1993)	Ramipril
5339	Mazayev (1998)	Lisinopril
5340	Holwerda (1996)	Enalapril
5341	Black (1997)	Lisinopril
5355	Simon (1989)	Enalapril
5449	Arashi (2020)	Ramipril
5464	Perez-Vasquez (2020)	Enalapril
5498	Guglin (2019)	lisinopril
5502	Hoy (2019)	Perindopril
5551	Hong (2018)	Captopril
5552	Rosenbaek (2018)	Enalapril
5605	Sumukadas (2018)	Perindopril
5612	Gross (2020)	Ramipril
5640	Mathur (2020)	Enalapril
5704	Ormesher (2020)	Enalapril
